# Supplementary material for: Dual targeting macrophages and microglia is a therapeutic vulnerability in models of PTEN-deficient glioblastoma
Source: J Clin Invest. 2024 Oct 1;134(22):e178628. doi: 10.1172/JCI178628 (PMC11563674; doi:10.1172/JCI178628)
Supplement: Supplemental table 2 [file jci-134-178628-s219.xlsx]

## Sheet: Sheet1
gene	shLOX-1	shLOX-2	shC-1	shC-2	logFC	logCPM	LR	PValue	FDR	rank
NA	NA	NA	NA	NA	-0.808284	16.4152	128.035	1.1e-29	6.98e-29	-66.6771
MT-RNR2	4291.24	5133.7	6709.33	6793.46	-0.827241	13.466	101.548	6.98e-24	3.49e-23	-53.3195
FTL	2116.69	2402.41	5727.25	5368.3	-1.60441	12.1141	424.264	2.88e-94	1.01e-92	-215.385
MT-ND4	3694.61	4700.87	3236.81	3538.34	0.000793974	12.6483	7.01e-05	0.993319	0.994464	0.00670302
TMSB10	3852.82	4324.26	3182.55	3033.02	0.0872157	11.0744	1.4128	0.234592	0.268888	1.44991
HSPA5	468.821	466.838	2884.05	2941.54	-2.94641	13.108	1698.22	0	0	#NAME?
MT-CO1	4108.03	4984.42	2514.39	2685.42	0.497726	12.6987	33.8658	5.9e-09	1.35e-08	18.9475
MT-ND4L	2437.45	2793.38	1890.81	2071.37	0.0924594	9.70306	1.41251	0.234639	0.268901	1.44971
MT-CO3	4065.76	4974.6	1659.58	1763.22	1.09269	11.4958	157.214	4.6e-36	3.72e-35	81.3678
MT-CO2	3839.26	4714.5	1649.53	1851.47	0.980364	11.2557	115.115	7.43e-27	4.2e-26	60.1646
S100A6	2464.77	2770.26	1644.29	1632.3	0.367586	11.287	25.8202	3.75e-07	7.57e-07	14.797
B2M	1313.73	1333.42	1477.63	1365.07	-0.411096	12.3962	34.4574	4.36e-09	1e-08	-19.2515
TFPI2	370.862	362.983	1472.43	1538.04	-2.34442	11.6857	1107.95	6.19e-243	2.54e-240	-557.705
HSP90B1	615.606	601.69	1252.33	1245.79	-1.34522	12.4496	394.798	7.47e-88	2.34e-86	-200.617
MT-RNR1	372.577	438.682	982.237	924.567	-1.54154	9.71395	356.218	1.88e-79	4.9e-78	-181.275
MT-ATP6	2094.55	2621.96	935.435	1038.89	0.947872	10.4015	102.897	3.53e-24	1.79e-23	54.0007
SPANXD	250.51	294.012	829.925	776.359	-1.86928	8.9025	514.817	5.68e-114	2.86e-112	-260.758
CALR	613.568	636.155	824.078	807.361	-0.692769	11.2639	108	2.69e-25	1.42e-24	-56.5761
EEF1A1	336.542	338.055	732.342	728.213	-1.42255	12.0001	448.682	1.4e-99	5.38e-98	-227.622
MT-ATP8	1549.6	1920.08	651.733	695.437	1.05636	8.19999	138.921	4.58e-32	3.18e-31	72.1602
RPS12	381.163	430.138	589.161	586.874	-0.844035	8.90492	134.781	3.69e-31	2.49e-30	-70.0753
DDIT3	25.1601	28.4978	581.891	586.778	-4.7532	8.93586	3183.27	0	0	#NAME?
FTH1	493.89	515.711	571.013	537.539	-0.443215	10.389	41.9075	9.57e-11	2.45e-10	-23.0698
HLA-B	379.7	412.014	567.8	517.474	-0.763481	10.8014	106.509	5.7e-25	2.98e-24	-55.8236
EEF2	280.258	295.377	565.827	565.366	-1.28286	11.1051	358.909	4.86e-80	1.29e-78	-182.625
SPARC	370.013	363.132	544.597	485.614	-0.799023	11.3932	116.168	4.37e-27	2.51e-26	-60.6959
MT-ND1	933.226	1244.68	525.486	567.897	0.68545	9.87163	44.3477	2.75e-11	7.27e-11	24.3171
MMP2	354.315	347.339	510.604	478.949	-0.804181	11.3613	135.549	2.5e-31	1.7e-30	-70.4623
PSAP	451.102	438.714	508.428	507.993	-0.499957	10.9039	56.9873	4.39e-14	1.36e-13	-30.7577
SERPINE1	180.766	175.401	493.977	508.978	-1.80161	10.4637	693.099	9.47e-153	9.78e-151	-350.047
CD63	500.42	535.74	478.439	458.205	-0.162681	10.6408	5.60628	0.0178962	0.0237635	-4.02317
TIMP1	276.211	304.01	470.717	445.828	-0.968045	9.73217	181.001	2.93e-41	2.85e-40	-93.3309
MT-ND2	893.817	1164.68	465.582	514.72	0.761695	9.88598	58.0955	2.5e-14	7.82e-14	31.3211
HTRA1	540.944	556.423	450.988	426.126	0.0149292	10.3226	0.0488373	0.825099	0.845887	0.192252
FN1	455.45	395.633	434.251	348.565	-0.187487	13.0932	3.59854	0.0578305	0.0721343	-2.85024
HSP90AB1	295.548	297.057	432.526	432.623	-0.853997	10.3291	169.47	9.66e-39	8.51e-38	-87.533
RPS27	243.251	257.494	429.898	422.251	-1.07531	8.67094	253.164	5.31e-57	8.18e-56	-129.579
VIM	350.781	406.383	426.6	429.439	-0.485538	11.2887	40.6219	1.85e-10	4.63e-10	-22.4122
MT-ND5	724.697	863.001	418.251	458.481	0.548342	10.3932	42.9207	5.7e-11	1.47e-10	23.5879
GAPDH	566.455	606.975	398.349	373.702	0.295568	10.7785	17.7396	2.53e-05	4.45e-05	10.5836
MT-TP	397.729	469.387	390.353	441.774	-0.248584	5.14278	6.16257	0.0130481	0.0175901	-4.33911
SAT1	68.2558	71.0837	382.395	355.761	-2.71364	9.5113	1354.75	1.43e-296	1.17e-293	-681.209
MMP3	72.2274	70.3988	373.479	333.361	-2.61738	9.16989	1124.18	1.84e-246	8.22e-244	-565.828
HSPA8	199.43	198.678	370.476	377.632	-1.21815	10.7983	336.116	4.47e-75	1.08e-73	-171.196
BSG	278.774	302.079	360.457	338.948	-0.576372	10.5613	66.0519	4.39e-16	1.53e-15	-35.3616
TXNIP	112.129	107.806	359.295	388.97	-2.07434	10.1714	822.311	7.61e-181	1.25e-178	-414.739
AKR1B1	739.555	799.109	352.781	368.206	0.785405	11.2684	127.463	1.47e-29	9.26e-29	66.3887
CSTB	136.093	152.13	348.795	349.46	-1.58494	9.63797	475.051	2.55e-105	1.11e-103	-240.835
HLA-A	357.633	379.532	346.623	328.374	-0.181247	10.2055	6.96965	0.00829039	0.0113999	-4.79266
ARF4	108.211	104.89	344.844	377.078	-2.06817	9.63566	808.382	8.12e-178	1.25e-175	-407.766
RPL8	213.431	245.506	332.88	345.863	-0.872957	9.6033	133.155	8.36e-31	5.55e-30	-69.2565
S100A11	610.478	711.872	326.33	346.255	0.666942	8.66093	72.3046	1.84e-17	6.88e-17	38.5319
TPT1	202.056	229.62	322.751	308.881	-0.857636	10.3479	131.134	2.31e-30	1.51e-29	-68.2385
UBC	97.0018	98.2864	321.178	332.024	-2.05	10.0857	903.541	1.67e-198	3.73e-196	-455.401
IL8	128.771	126.284	319.402	325.345	-1.64595	9.37622	599.417	2.24e-132	1.53e-130	-303.134
SQSTM1	84.2666	85.288	318.489	294.66	-2.16275	10.9465	894.769	1.35e-196	2.91e-194	-451.01
ALDOA	263.373	295.678	317.591	279.863	-0.404462	11.1139	25.1589	5.28e-07	1.05e-06	-14.4543
RPL7A	235.496	268.705	313.783	311.058	-0.61794	9.63257	70.036	5.82e-17	2.11e-16	-37.3821
PDIA3	238.476	231.485	312.128	298.826	-0.686631	10.4919	103.076	3.22e-24	1.64e-23	-54.0911
IGFBP6	250.127	284.822	302.692	281.048	-0.4345	8.79706	32.2024	1.39e-08	3.1e-08	-18.092
PRDX1	396.655	432.193	299.802	301.361	0.155037	9.37105	5.11758	0.0236847	0.0310065	3.74293
ENO1	522.071	564.558	294.063	286.341	0.596378	10.9499	74.5711	5.85e-18	2.24e-17	39.6802
RPL19	240.159	263.184	293.236	286.824	-0.513036	9.64793	54.3691	1.66e-13	4.97e-13	-29.4258
MT-ND6	535.862	670.166	292.763	319.569	0.669389	8.15962	52.9752	3.38e-13	9.92e-13	28.7164
CTSL	162.47	161.151	286.504	269.78	-1.08971	9.37339	254.3	3e-57	4.68e-56	-130.149
CALU	198.307	177.117	286.398	294.584	-0.937747	10.4273	160.603	8.35e-37	6.91e-36	-83.073
RPL11	223.112	247.386	284.106	284.578	-0.581798	9.33564	68.2749	1.42e-16	5.08e-16	-36.4892
CTSD	289.629	318.897	277.601	266.832	-0.147858	10.0573	4.38209	0.0363185	0.046468	-3.31543
CNBP	137.002	143.814	276.825	263.459	-1.25241	8.98773	331.739	4.02e-74	9.47e-73	-169
YBX1	286.097	301.866	271.765	270.969	-0.192769	9.39403	8.4626	0.00362523	0.0051903	-5.61984
RPS21	194.784	228.664	265.279	269.174	-0.644348	8.26437	67.9578	1.67e-16	5.94e-16	-36.3283
HSP90AA1	375.455	359.494	265.212	283.126	0.114696	11.0065	2.76719	0.0962148	0.116529	2.34117
S100A10	539.085	617.325	261.748	252.399	0.860879	9.58054	130.319	3.49e-30	2.25e-29	67.828
LGALS1	348.833	391.94	260.708	258.595	0.204036	8.71496	8.0611	0.00452258	0.00640919	5.39867
TGFBI	119.304	119.414	260.7	244.511	-1.38979	10.8744	401.444	2.67e-89	8.56e-88	-203.948
P4HB	180.027	180.075	259.653	248.138	-0.804014	10.5057	143.565	4.42e-33	3.18e-32	-74.4986
RPS20	179.189	203.504	253.502	242.87	-0.683737	9.66395	84.5044	3.83e-20	1.62e-19	-44.7079
CTSB	151.86	155.144	250.384	231.564	-0.958914	10.8629	187.786	9.68e-43	9.88e-42	-96.7416
HLA-C	172.443	185.331	248.377	224.301	-0.710286	9.35711	92.4016	7.08e-22	3.25e-21	-48.7002
EIF1	69.3647	79.9543	246.188	232.493	-1.98922	9.54379	626.22	3.32e-138	2.55e-136	-316.557
RPL41	192.861	216.332	245.575	249.789	-0.58406	8.26909	65.4635	5.92e-16	2.05e-15	-35.063
RPS11	146.677	171.434	240.671	237.188	-0.895575	8.4534	132.796	1e-30	6.63e-30	-69.0755
APP	219.452	197.207	240.439	229.5	-0.481524	10.7771	42.3659	7.57e-11	1.95e-10	-23.3043
NPM1	139.497	148.021	236.887	228.52	-1.00316	9.83915	216.479	5.3e-49	6.6e-48	-111.159
LAPTM4A	202.679	198.55	234.445	223.947	-0.5003	9.02771	55.6231	8.78e-14	2.67e-13	-30.0639
IL13RA2	127.209	126.703	233.321	227.835	-1.16906	8.53087	307.926	6.18e-69	1.31e-67	-157.057
NT5E	219.563	197.967	231.511	245.544	-0.500016	10.1324	46.191	1.07e-11	2.9e-11	-25.2583
RPLP0	165.272	179.708	224.034	226.789	-0.694343	9.97066	102.025	5.48e-24	2.76e-23	-53.5604
ANXA1	353.391	373.215	222.898	221.239	0.401913	10.6552	36.2493	1.74e-09	4.11e-09	20.1716
PRDX5	284.984	317.595	222.245	216.668	0.148781	8.14182	4.28753	0.0383929	0.0489934	3.25988
TMED9	144.027	148.083	220.668	220.013	-0.901405	9.14767	187.759	9.81e-43	1e-41	-96.7279
LOXL2	102.427	103.439	219.844	194.338	-1.31691	10.1492	305.757	1.83e-68	3.81e-67	-155.969
PDIA4	162.627	162.866	218.825	230.28	-0.772438	9.64362	134.478	4.29e-31	2.89e-30	-69.9229
CHCHD2	213.447	239.728	212.366	213.892	-0.220038	8.26404	9.31895	0.00226796	0.00332012	-6.08887
TNC	132.711	120.817	210.89	188.517	-0.963777	10.8128	150.219	1.55e-34	1.19e-33	-77.848
PABPC1	106.525	105.927	210.89	202.962	-1.27013	9.8978	356.966	1.29e-79	3.38e-78	-181.651
LINC00657	88.8644	76.6391	210.597	215.378	-1.6716	10.0051	437.453	3.88e-97	1.43e-95	-221.995
ATP5B	268.47	272.652	209.755	221.014	0.0209953	9.39677	0.100258	0.75152	0.777687	0.285657
RPL4	146.896	159.637	208.685	210.004	-0.758142	10.3322	121.285	3.31e-28	1.98e-27	-63.2757
UCHL1	334.157	364.003	202.078	198.194	0.494216	9.55693	51.3294	7.81e-13	2.25e-12	27.8782
COL6A2	160.685	170.671	199.149	179.616	-0.501361	10.2179	46.8512	7.66e-12	2.09e-11	-25.5952
ZFAS1	33.3278	35.8879	198.346	175.024	-2.73991	7.33118	1059.15	2.49e-232	7.83e-230	-533.286
MT-ND3	564.715	687.302	195.194	208.09	1.32595	7.39178	226.041	4.35e-51	5.75e-50	115.961
ARF1	59.8794	65.1094	194.927	191.722	-1.93756	9.09996	743.617	9.8e-164	1.22e-161	-375.341
ITGB1	144.935	112.776	194.607	197.963	-0.914639	10.299	89.1529	3.65e-21	1.63e-20	-47.0583
HSPA9	106.981	107.412	194.379	187.101	-1.13954	9.8186	290.124	4.67e-65	8.98e-64	-148.126
DDOST	204.695	200.922	193.774	189.854	-0.227689	9.34778	12.0011	0.00053168	0.000828161	-7.53947
RPL12	106.677	118.044	192.357	185.096	-1.05659	8.87852	216.631	4.91e-49	6.13e-48	-111.235
ANXA5	159.063	161.078	190.671	188.016	-0.550468	9.37169	70.9457	3.67e-17	1.35e-16	-37.8432
ACTG1	743.526	788.591	190.008	207.542	1.63822	10.706	510.203	5.73e-113	2.81e-111	258.447
TXN	194.686	219.988	189.869	187.641	-0.172972	8.12228	5.60224	0.0179376	0.023812	-4.02086
RPS18	122.996	142.567	189.425	188.523	-0.817613	8.59298	115.183	7.17e-27	4.06e-26	-60.1992
RPN2	234.343	231.97	186.643	185.441	0.0175765	9.49167	0.0727445	0.787382	0.811274	0.239042
RPL13A	88.2389	99.9842	186.337	183.077	-1.28124	8.72904	299.26	4.78e-67	9.58e-66	-152.71
ITM2B	211.725	199.578	185.672	173.79	-0.113725	9.23143	2.61938	0.105566	0.127249	-2.24842
PPIB	162.423	170.656	185.013	178.175	-0.433161	8.69527	41.4729	1.2e-10	3.04e-10	-22.8476
TMSB4X	229.75	260.616	184.598	181.915	0.11154	8.80325	2.3308	0.126837	0.151114	2.06485
NGFRAP1	197.141	212.442	182.04	176.301	-0.115545	8.33174	2.8229	0.0929285	0.112752	-2.37592
SRGN	91.9912	87.225	181.914	154.6	-1.21727	7.65447	210.916	8.67e-48	1.04e-46	-108.364
MYL12B	232.776	256.083	178.928	183.044	0.125238	8.83571	3.2315	0.0722343	0.0889144	2.62784
SPP1	119.717	117.626	174.997	172.377	-0.85761	8.72379	168.212	1.82e-38	1.59e-37	-86.9004
DNAJB1	42.058	42.6322	174.932	185.116	-2.39594	9.07652	1160.58	2.25e-254	1.07e-251	-584.044
CANX	145.113	129.185	174.478	177.398	-0.667103	10.2593	81.6397	1.63e-19	6.72e-19	-43.2587
ASPH	229.35	199.541	174.203	173.317	-0.00424206	11.6643	0.00303096	0.956095	0.96235	-0.0448977
APLP2	190.869	178.865	173.192	163.005	-0.170869	10.6624	5.86119	0.0154783	0.0207178	-4.16831
RPL35	152.382	173.554	172.975	169.302	-0.379045	8.31691	26.172	3.12e-07	6.35e-07	-14.9793
CSDE1	126.967	116.631	168.953	161.914	-0.749721	10.0224	110.239	8.69e-26	4.71e-25	-57.7056
RPS4X	135.24	144.455	168.905	166.688	-0.571153	9.16642	71.8593	2.31e-17	8.59e-17	-38.3063
ITGA3	254.46	257.491	168.243	166.113	0.306462	11.2966	21.7286	3.14e-06	5.91e-06	12.6711
PKM	427.181	455.834	164.521	167.133	1.10451	11.5866	260.422	1.39e-58	2.24e-57	133.222
PTGES3	94.1332	97.0098	164.506	154.097	-1.04541	9.07116	230.32	5.08e-52	6.9e-51	-118.11
HIF1A	108.322	89.9816	164.364	165.88	-1.04344	9.75818	151.774	7.1e-35	5.5e-34	-78.6305
SERPINE2	93.989	93.561	164.07	151.593	-1.05934	10.4785	228.811	1.08e-51	1.45e-50	-117.352
C19orf10	141.404	154.543	163.958	163.047	-0.452311	8.34585	42.5383	6.93e-11	1.79e-10	-23.3924
RHOA	167.23	175.267	163.786	167.991	-0.262295	9.0722	15.698	7.43e-05	0.000125416	-9.50737
MORF4L2	125.328	128.689	163.768	166.312	-0.686034	9.29548	109.562	1.22e-25	6.57e-25	-57.364
HSPB1	219.252	249.399	163.477	169.22	0.185947	8.6412	6.36119	0.0116643	0.0158038	4.45122
RPL27	120.784	133.46	162.321	160.498	-0.652885	8.52098	85.9623	1.83e-20	7.88e-20	-45.4452
MT2A	157.93	184.283	161.996	167.91	-0.255574	8.08052	10.819	0.00100465	0.00152249	-6.90312
HMGA1	164.379	172.707	161.697	173.995	-0.30211	8.92292	19.2809	1.13e-05	2.04e-05	-11.3922
SRPX	134.927	137.338	161.654	157.976	-0.539582	8.6016	67.2709	2.37e-16	8.33e-16	-35.98
YWHAQ	206.19	204.241	161.639	164.903	0.0218313	9.25819	0.111973	0.737909	0.764888	0.303935
RPS8	119.001	134.937	156.035	154.587	-0.599116	8.97819	67.1766	2.48e-16	8.72e-16	-35.9321
SDCBP	87.2685	81.8349	155.929	154.216	-1.183	9.51707	294.466	5.29e-66	1.04e-64	-150.305
PLTP	129.262	138.292	154.896	144.696	-0.471585	8.72482	45.0453	1.93e-11	5.14e-11	-24.6734
GANAB	150.724	148.194	154.417	152.818	-0.347673	9.85542	28.1656	1.11e-07	2.34e-07	-16.0104
OAZ1	151.632	172.353	151.367	159.923	-0.250658	9.41128	11.363	0.000749216	0.00114955	-7.19648
KDELR2	76.6693	73.7577	150.159	149.892	-1.30415	9.17378	375.131	1.43e-83	4.14e-82	-190.757
ATF3	10.9708	10.3099	150.066	140.373	-4.07865	8.72445	2560.63	0	0	#NAME?
RPL9	109.688	122.404	149.775	147.166	-0.66389	9.08261	86.3422	1.51e-20	6.54e-20	-45.6373
ATF4	38.2339	42.235	147.699	141.748	-2.1552	8.25832	837.433	3.92e-184	6.82e-182	-422.309
MT-CYB	803.615	1034.47	146.843	164.595	2.25266	9.45984	479.844	2.31e-106	1.03e-104	243.236
CLU	202.521	218.944	145.664	135.588	0.275117	10.464	14.8885	0.000114054	0.000189121	9.07884
VAT1	87.0806	96.5465	145.197	140.441	-0.945831	9.02618	174.576	7.41e-40	6.83e-39	-90.1006
TPM4	93.2221	96.3916	144.719	146.62	-0.9278	10.1427	197.207	8.5e-45	9.24e-44	-101.477
COL6A1	149.651	151.368	144.465	129.255	-0.17118	9.88152	5.58235	0.0181423	0.0240622	-4.00951
CKS2	117.294	125.611	144.343	150.669	-0.588513	6.68735	64.3302	1.05e-15	3.58e-15	-34.4879
SH3BGRL3	260.111	292.726	144.216	144.198	0.630303	8.81223	76.1001	2.7e-18	1.05e-17	40.4546
HLA-E	98.1172	100.774	143.66	131.48	-0.776536	8.79792	120.915	3.99e-28	2.38e-27	-63.0887
PDIA6	101.888	95.0835	143.263	141.347	-0.838955	9.28285	148.094	4.53e-34	3.39e-33	-76.7782
TMEM158	229.359	265.003	143.082	140.345	0.494074	8.7332	42.5098	7.03e-11	1.81e-10	23.3778
NDUFS5	155.395	172.146	142.883	135.541	-0.074123	6.66988	0.930133	0.334828	0.374224	-1.09414
COX8A	169.56	202.749	142.172	146.808	0.0570743	6.67888	0.448745	0.502931	0.543279	0.687301
RPL14	93.2793	105.271	142.093	141.165	-0.82103	8.51891	127.118	1.75e-29	1.1e-28	-66.2151
ACTB	627.129	670.983	141.55	159.623	1.79969	10.5588	550.09	1.2e-121	6.73e-120	278.427
CEBPB	89.4703	94.804	141.465	143.412	-0.936697	8.09742	190.739	2.19e-43	2.28e-42	-98.2259
PGRMC1	115.386	111.087	141.434	134.641	-0.593839	8.23492	74.9916	4.73e-18	1.82e-17	-39.8932
RPL13	97.4085	113.194	140.909	138.346	-0.715577	9.22992	87.296	9.34e-21	4.07e-20	-46.1196
RPS13	74.0342	82.3286	140.693	139.387	-1.14932	8.25252	255.248	1.86e-57	2.92e-56	-130.625
PEA15	108.886	111.751	140.199	130.726	-0.604529	8.75639	77.4144	1.39e-18	5.45e-18	-41.1201
RPLP2	104.021	132.161	139.186	139.787	-0.548924	8.29937	35.9489	2.03e-09	4.77e-09	-20.0174
RPL7	118.929	127.783	138.528	134.317	-0.453607	8.87697	44.1235	3.08e-11	8.11e-11	-24.2026
RPS25	92.838	104.642	138.2	138.317	-0.794058	7.78822	116.918	2.99e-27	1.73e-26	-61.0738
RND3	14.8173	14.5334	138.075	139.508	-3.54945	8.53694	2342.54	0	0	#NAME?
LMAN1	80.733	71.6015	137.655	138.777	-1.16747	9.85794	243.853	5.68e-55	8.37e-54	-124.905
FKBP10	89.8487	97.2556	137.411	132.69	-0.838023	9.26933	146.197	1.18e-33	8.65e-33	-75.8234
RPN1	108.679	106.523	137.138	137.178	-0.658201	9.25882	100.45	1.21e-23	6.01e-23	-52.7651
CHMP4B	117.823	123.547	134.621	129.659	-0.439131	8.01813	41.8419	9.9e-11	2.53e-10	-23.0363
CD24P4	11.3202	11.0161	134.573	141.983	-3.93703	4.60971	1319	8.41e-289	6.54e-286	-663.318
RPS16	96.499	106.612	134.515	133.856	-0.71032	8.59568	102.079	5.34e-24	2.69e-23	-53.5877
NEAT1	157.163	144.845	134.018	144.379	-0.190328	11.9981	6.83507	0.00893853	0.0122535	-4.71738
MKNK2	23.9404	24.9472	133.973	136.195	-2.77447	9.13108	1548	0	0	#NAME?
PEBP1	138.97	141.676	133.925	131.046	-0.225288	8.22984	11.6417	0.000644882	0.000997962	-7.34644
PFN2	188.996	189.786	133.921	130.251	0.211718	9.39555	10.4214	0.00124562	0.00187115	6.68812
EIF3I	125.326	136.642	133.859	130.467	-0.321305	8.13238	21.2031	4.13e-06	7.71e-06	-12.397
RPS2	97.9727	111.15	132.415	137.056	-0.67413	8.50591	83.6245	5.98e-20	2.51e-19	-44.2628
RPL29	102.072	117.006	131.381	132.111	-0.574743	8.17591	58.9769	1.6e-14	5.06e-14	-31.7691
P4HA1	87.9123	81.5453	131.331	120.846	-0.881589	8.72837	143.53	4.5e-33	3.23e-32	-74.481
RRAS	116.196	132.008	130.854	126.09	-0.358433	7.5057	22.6499	1.94e-06	3.72e-06	-13.1509
BRK1	120.39	134.236	129.997	130.483	-0.341154	7.62369	22.3657	2.25e-06	4.29e-06	-13.003
EMC7	134.879	144.614	128.799	121.718	-0.150503	7.97158	4.59926	0.0319858	0.0412558	-3.44246
RPLP1	102.2	115.802	128.149	129.199	-0.547781	8.80058	56.4654	5.72e-14	1.76e-13	-30.4923
NFE2L1	73.5034	68.723	127.489	117.925	-1.09511	9.49183	227.064	2.6e-51	3.47e-50	-116.475
PSMA7	126.813	140.411	126.981	122.633	-0.210086	8.12452	8.62555	0.0033148	0.00476756	-5.70936
AARS	42.1916	43.1385	126.728	121.119	-1.84656	8.92978	718.548	2.77e-158	3.1e-156	-362.79
LMAN2	108.221	113.985	125.626	125.479	-0.484625	8.4432	52.9725	3.38e-13	9.93e-13	-28.715
TMED3	70.1829	74.4589	125.57	118.988	-1.06605	8.42344	234.767	5.44e-53	7.61e-52	-120.343
ANXA2	204.695	217.198	125.058	126.071	0.440208	10.8064	43.1323	5.12e-11	1.33e-10	23.6961
ITM2C	117.423	121.525	125.005	120.341	-0.346396	8.61547	27.0116	2.02e-07	4.16e-07	-15.4138
PSMB3	157.063	172.765	124.984	121.114	0.114058	7.69224	2.55618	0.109864	0.132074	2.20852
RPL10A	95.5655	103.884	124.877	123.155	-0.622843	7.71979	79.2651	5.43e-19	2.18e-18	-42.057
RPL24	113.485	127.314	124.79	121.899	-0.343301	8.6673	22.7089	1.88e-06	3.61e-06	-13.1816
NUPR1	23.134	26.0257	124.763	112.101	-2.57704	6.69914	864.644	4.76e-190	9.02e-188	-435.93
RTN4	66.9001	68.019	124.732	128.077	-1.21405	9.68722	336.109	4.49e-75	1.08e-73	-171.192
RPL32	79.4798	87.623	123.198	122.095	-0.862133	8.92529	150.634	1.26e-34	9.67e-34	-78.0566
RPS6	93.7907	101.648	122.941	125.131	-0.65231	8.56369	90.5031	1.85e-21	8.31e-21	-47.7408
ASS1	151.604	157.537	122.203	127.337	0.000875639	9.02428	0.000174239	0.989468	0.991489	0.0105876
HMOX1	25.7576	28.3859	121.699	116.845	-2.44778	7.8633	1048.23	5.91e-230	1.82e-227	-527.818
PFN1	193.659	216.462	121.525	128.246	0.407166	8.63132	31.4706	2.02e-08	4.46e-08	17.7152
GRN	119.857	122.409	120.58	119.051	-0.292405	9.03742	20.0392	7.59e-06	1.39e-05	-11.7891
TAGLN2	206.207	224.183	120.361	123.882	0.509066	8.97995	54.5955	1.48e-13	4.44e-13	29.5411
BTF3	109.314	118.343	120.227	116.219	-0.363024	8.47562	27.5887	1.5e-07	3.12e-07	-15.7123
YWHAG	95.5266	89.4798	119.727	112.608	-0.636693	8.94129	81.1071	2.14e-19	8.77e-19	-42.9892
NOP10	152.581	180.577	119.302	121.899	0.157507	6.59091	3.50644	0.0611307	0.0759812	2.79474
SNORD14E	4.01124	7.32392	118.924	137.626	-4.80251	2.92441	610.859	7.28e-135	5.14e-133	-308.864
COX6B1	147.63	165.17	118.016	114.623	0.118682	7.28026	2.57931	0.108269	0.130266	2.22314
RPS24	64.3223	71.1733	117.699	114.529	-1.0857	9.16098	231.657	2.59e-52	3.56e-51	-118.781
MT-TC	176.248	191.549	116.616	107.703	0.404334	3.54995	13.2425	0.000273676	0.000438922	8.20356
PFDN2	93.2533	100.772	116.304	113.548	-0.552817	6.48366	54.1067	1.9e-13	5.66e-13	-29.2923
DNER	53.1314	49.1599	115.336	116.357	-1.48742	8.72721	443.796	1.62e-98	6.12e-97	-225.174
GPX4	98.0939	109.635	114.911	115.44	-0.457502	8.11608	40.6022	1.87e-10	4.68e-10	-22.4021
CD44	129.916	129.595	114.476	113.155	-0.11903	10.5603	3.31125	0.0688073	0.0849013	-2.67645
RAB7A	106.444	111.32	113.582	110.224	-0.347761	8.54205	27.1579	1.88e-07	3.87e-07	-15.4895
SLC25A5	169.408	185.787	113.527	121.707	0.286338	8.06892	15.7502	7.23e-05	0.000122131	9.53494
NTS	135.38	143.485	112.624	103.408	0.0598638	7.8794	0.693314	0.405039	0.445417	0.903771
HSPD1	105.297	103.037	112.058	116.372	-0.440831	9.17334	44.3186	2.79e-11	7.37e-11	-24.3022
PTMA	60.5769	61.5426	110.765	113.965	-1.18798	8.55002	319.52	1.84e-71	4.16e-70	-162.872
ATP6AP2	103.02	97.9535	110.751	110.736	-0.4482	8.41047	44.3055	2.81e-11	7.42e-11	-24.2955
WBP5	128.081	130.584	110.605	109.009	-0.0720801	7.33227	1.143	0.285019	0.32236	-1.2552
TM4SF1	88.3381	91.9676	110.499	106.877	-0.578024	8.8381	75.0309	4.63e-18	1.78e-17	-39.9131
SOD1	164.684	178.248	110.017	106.924	0.352242	8.41809	26.0783	3.28e-07	6.66e-07	14.9307
GHITM	98.9116	101.069	110.016	107.164	-0.427248	8.1088	41.3142	1.3e-10	3.28e-10	-22.7664
PLOD1	78.461	80.9778	109.854	100.484	-0.708057	9.27157	100.472	1.2e-23	5.94e-23	-52.7766
CD59	121.374	121.866	109.487	108.656	-0.151022	9.45827	5.39364	0.0202103	0.0266517	-3.90156
NDUFA1	146.862	166.578	109.033	108.75	0.216873	6.95001	8.12269	0.00437145	0.00620217	5.43266
TMBIM6	133.899	135.945	109.03	106.262	0.0176414	9.84457	0.072459	0.78779	0.811637	0.238524
SAT2	35.5091	41.6687	108.775	107.503	-1.79511	7.29735	487.721	4.46e-108	2.05e-106	-247.183
PAMR1	99.8742	102.969	108.36	100.362	-0.34955	8.9452	25.5312	4.35e-07	8.75e-07	-14.6473
TUBB	241.904	266.771	108.207	116.368	0.871335	9.51788	143.785	3.96e-33	2.85e-32	74.6094
UBB	135.94	99.312	108.201	111.137	-0.206219	7.83231	3.54166	0.0598455	0.0744905	-2.81599
FXYD5	82.8417	92.7467	108.006	103.682	-0.578208	8.50322	63.2185	1.85e-15	6.2e-15	-33.9236
FKBP8	111.232	128.871	107.884	111.119	-0.175722	8.68115	5.35163	0.020703	0.0272625	-3.87748
GADD45A	19.3581	21.7945	107.742	94.6714	-2.60685	7.38718	888.443	3.19e-195	6.64e-193	-447.843
RPL6	103.139	112.265	107.643	105.11	-0.290508	9.20649	17.7589	2.51e-05	4.41e-05	-10.5937
SURF4	97.433	101.807	107.074	108.706	-0.423234	8.70565	41.0901	1.45e-10	3.67e-10	-22.6517
SNX3	108.617	113.052	106.997	105.356	-0.246301	7.95035	13.5988	0.000226333	0.000365174	-8.3935
GNB2L1	87.2058	94.4443	106.794	105.662	-0.534327	9.60974	61.2074	5.14e-15	1.67e-14	-32.9023
MTATP6P1	225.907	286.645	106.747	118.651	0.876778	7.22496	80.9304	2.34e-19	9.57e-19	42.8998
UQCRH	103.393	113.437	106.726	105.218	-0.275486	7.5465	15.1292	0.000100397	0.000167359	-9.20638
TAF7	70.4128	71.0352	106.195	101.438	-0.861988	7.97536	161.27	5.97e-37	4.97e-36	-83.4085
PIGT	90.6282	91.0778	105.882	100.615	-0.492746	8.09759	53.0501	3.25e-13	9.56e-13	-28.7545
RPS27A	112.165	97.8397	105.617	103.365	-0.300768	8.66952	15.45	8.47e-05	0.000142167	-9.3762
LGALS3BP	145.834	156.715	105.367	100.679	0.245818	9.11396	12.7389	0.000358121	0.000567759	7.93464
MMP14	60.0764	60.7563	105.182	105.294	-1.10877	8.8819	283.583	1.24e-63	2.31e-62	-144.845
SRSF1	63.6783	63.2925	104.208	103.585	-1.01875	8.47663	237.73	1.23e-53	1.75e-52	-121.83
LAMP1	104.133	103.294	104.061	101.46	-0.294819	9.5228	20.172	7.08e-06	1.3e-05	-11.8585
GARS	50.8522	53.8411	103.982	100.757	-1.27592	8.68355	348.226	1.03e-77	2.61e-76	-177.268
PRKCSH	91.9227	101.369	103.887	101.716	-0.397474	9.32397	32.1545	1.42e-08	3.17e-08	-18.0673
ADM	25.8271	26.1742	103.654	98.2676	-2.2654	7.83229	996.973	8.17e-219	2.32e-216	-502.166
MANF	70.1338	75.9435	103.025	112.765	-0.870992	7.91806	140.716	1.86e-32	1.3e-31	-73.0642
GNAS	79.6046	86.2368	102.773	99.1867	-0.592636	10.5853	72.8967	1.37e-17	5.14e-17	-38.8319
RPL36	79.7597	92.7373	101.781	102.619	-0.553286	8.06681	51.7996	6.15e-13	1.78e-12	-28.1177
ATP1A1	105.111	103.505	101.576	102.165	-0.273948	9.85496	17.5975	2.73e-05	4.79e-05	-10.5088
RPL21	64.8821	71.9592	101.444	102.513	-0.884096	7.92249	152.375	5.25e-35	4.09e-34	-78.9328
NAMPT	59.4551	54.2708	101.373	92.2021	-1.07538	9.7931	198.272	4.98e-45	5.45e-44	-102.012
RCN1	99.3412	99.8157	101.162	93.872	-0.278075	9.78643	16.4177	5.08e-05	8.71e-05	-9.88747
MALAT1	77.5997	72.0195	101.116	104.41	-0.765886	9.93301	120.999	3.82e-28	2.29e-27	-63.1313
TPI1	162.937	177.988	100.808	104.069	0.426433	8.79731	37.781	7.92e-10	1.91e-09	20.9571
PROCR	111.225	117.51	100.239	101.114	-0.124276	7.47994	3.34311	0.0674871	0.0833767	-2.69582
PSMB4	106.557	120.288	99.3501	91.7582	-0.0612673	8.11705	0.643342	0.422503	0.463104	-0.861558
HINT1	126.833	140.903	99.2215	99.2967	0.123169	8.10603	3.00171	0.0831764	0.101646	2.48679
PRDX4	99.4542	105.118	98.7149	95.1398	-0.230697	7.87016	11.3896	0.000738579	0.00113405	-7.21078
SMS	85.2437	87.248	98.4934	96.8247	-0.487499	8.27022	54.4881	1.56e-13	4.68e-13	-29.4864
BCAP31	115.297	122.807	98.319	96.5361	-0.019117	8.44691	0.0805422	0.776564	0.800798	-0.252876
ERP29	84.7333	85.8359	98.2451	92.7073	-0.471116	8.44322	48.4375	3.41e-12	9.49e-12	-26.4044
CTSA	96.6827	99.7541	96.7963	93.6202	-0.263342	9.45557	15.8404	6.89e-05	0.000116785	-9.58263
UFM1	38.514	35.9028	96.2758	97.004	-1.6849	8.35612	569.003	9.25e-126	5.58e-124	-287.901
PSMD8	60.1878	64.8751	96.274	95.4898	-0.924981	8.28528	181.023	2.9e-41	2.82e-40	-93.3419
JUND	62.5965	68.0901	96.2482	95.9173	-0.86455	7.58031	151.171	9.62e-35	7.42e-34	-78.3271
DRAP1	91.3747	102.061	95.8258	95.4513	-0.292195	7.6938	16.3583	5.24e-05	8.97e-05	-9.85609
RPL5	69.5786	76.9392	95.3423	95.3778	-0.688731	8.25913	94.9181	1.98e-22	9.36e-22	-49.9716
EDF1	137.948	158.407	94.7421	97.3892	0.316848	7.47208	17.2875	3.21e-05	5.6e-05	10.3457
ATP6V1F	91.1228	105.796	94.107	87.3102	-0.190389	6.5247	5.07144	0.0243232	0.0317889	-3.71632
OST4	106.43	116.754	94.0442	98.911	-0.0982062	6.52463	1.64947	0.199032	0.23049	-1.61429
YWHAE	135.118	137.424	93.935	92.6916	0.238144	9.06932	13.3198	0.000262623	0.000421744	8.24479
RPS19	74.063	85.9615	93.7693	95.8791	-0.553467	8.7017	52.7262	3.83e-13	1.12e-12	-28.5896
LDHA	259.939	270.184	93.4148	91.9116	1.20802	10.3542	325.707	8.28e-73	1.9e-71	165.975
EIF2S2	82.6849	85.0759	93.4142	92.6888	-0.457889	8.19394	48.058	4.14e-12	1.15e-11	-26.2108
OSER1	22.3484	23.806	92.8386	87.4687	-2.27426	6.99481	887.63	4.8e-195	9.84e-193	-447.436
RAC1	74.8953	77.3764	92.0678	87.9145	-0.549491	8.33809	66.355	3.77e-16	1.31e-15	-35.5154
FAM96B	67.7688	71.3669	91.7876	92.7828	-0.715867	6.76383	100.956	9.4e-24	4.67e-23	-53.0209
TPP1	54.5062	55.0778	91.7857	86.4793	-1.01023	8.80855	219.751	1.02e-49	1.31e-48	-112.802
LGALS3	102.536	109.542	91.7736	87.5083	-0.0660121	8.16813	0.912053	0.33957	0.379151	-1.08007
VDAC1	96.1575	100.43	91.5868	89.6246	-0.190766	8.52613	8.26874	0.00403336	0.00574621	-5.51316
AHCYL1	81.7858	77.9293	90.8932	92.7853	-0.509626	8.9875	57.6981	3.06e-14	9.55e-14	-31.1191
INSIG1	36.0695	35.0077	90.4621	80.8545	-1.57745	8.16334	433.509	2.8e-96	1.03e-94	-220.018
DNAJA1	114.753	115.056	90.2197	91.3599	0.0317404	8.42458	0.236243	0.626933	0.661553	0.466916
ILF2	101.032	107.676	90.0599	93.647	-0.12409	7.93541	3.28849	0.0697671	0.0860424	-2.66259
TMED10	97.6358	93.5193	90.0519	89.0539	-0.21409	9.02257	10.3266	0.00131127	0.00196458	-6.63676
EEF1B2	73.947	80.8892	89.3799	94.5749	-0.556799	7.66463	60.1562	8.76e-15	2.82e-14	-32.3684
CRTAP	79.4442	77.342	89.2013	86.5831	-0.473104	9.44228	50.6943	1.08e-12	3.08e-12	-27.5547
RP11-51O6.1	5.28946	78.502	89.1142	90.485	-1.41234	5.5843	4.86632	0.0273858	0.0355899	-3.59773
HEXB	81.535	81.1735	88.2208	84.4641	-0.394034	9.0455	35.0919	3.15e-09	7.33e-09	-19.5774
RPL3	79.4917	87.5438	88.1658	89.351	-0.396122	9.00475	32.3182	1.31e-08	2.92e-08	-18.1516
BLVRB	72.349	81.6698	87.9539	83.1487	-0.460289	7.39951	36.8296	1.29e-09	3.08e-09	-20.4693
PSMB1	101.78	111.089	87.8983	87.1618	-0.0262298	8.0692	0.142479	0.705829	0.735299	-0.348382
PSMC4	63.4534	69.7651	87.8693	80.8403	-0.649266	7.82031	75.4763	3.7e-18	1.43e-17	-40.1387
MAGED2	109.674	116.653	87.8049	92.2244	0.0220146	8.50016	0.104706	0.746253	0.77267	0.29269
GRINA	56.2638	63.0635	87.5894	84.8499	-0.839613	7.86534	130.677	2.91e-30	1.89e-29	-68.0082
PPIA	158.002	174.558	86.8064	87.6455	0.622446	9.39617	78.7744	6.96e-19	2.78e-18	41.8086
HDGF	94.7019	101.143	86.7788	87.7398	-0.141916	8.75652	4.47592	0.0343757	0.0441418	-3.37041
RPL23	57.577	65.3909	85.9839	84.0509	-0.776013	9.11334	110.773	6.63e-26	3.61e-25	-57.9749
CIB1	70.5432	77.2555	85.7228	84.2968	-0.510433	6.94765	49.2409	2.26e-12	6.37e-12	-26.814
SEC22B	86.1833	80.5038	85.4921	89.1349	-0.374978	7.96525	28.7615	8.19e-08	1.74e-07	-16.3182
FAM127A	91.3163	101.262	85.1524	85.442	-0.133475	7.12375	3.35301	0.0670822	0.0829181	-2.70184
HLA-DRB1	47.3511	51.2375	84.7184	77.4963	-1.02692	6.66852	170.904	4.7e-39	4.19e-38	-88.254
SRP14	124.567	132.885	84.353	86.3221	0.284833	8.02522	17.5647	2.78e-05	4.86e-05	10.4916
RPL10	52.7171	59.4671	83.7865	85.7302	-0.903914	8.75144	153.801	2.56e-35	2.02e-34	-79.6505
TKT	58.4909	61.1676	83.464	79.5952	-0.754776	9.72834	124.212	7.57e-29	4.66e-28	-64.7509
SEC61A1	97.9005	101.425	83.2639	85.6505	-0.0693078	9.05411	1.11031	0.292014	0.329665	-1.23095
BCAS2	50.1515	51.959	82.9429	79.6376	-0.979311	6.76673	184.558	4.9e-42	4.89e-41	-95.1192
CCDC80	50.8632	48.1124	82.5912	75.7621	-0.986134	8.76175	184.78	4.38e-42	4.38e-41	-95.2306
SERINC1	93.2954	80.5654	81.495	81.0171	-0.210368	8.34837	7.28859	0.00693938	0.00961824	-4.97054
MAT2A	82.3263	75.8091	81.2175	83.6203	-0.36773	8.81664	27.6048	1.49e-07	3.1e-07	-15.7206
NENF	74.5369	86.4279	80.709	77.4205	-0.282933	6.99291	12.6304	0.000379519	0.000600458	-7.87661
P4HA2	51.2309	50.0908	80.4335	75.4345	-0.929548	9.43724	182.678	1.26e-41	1.24e-40	-94.1739
RPL35A	64.4391	71.656	80.3986	81.3441	-0.557426	8.11647	61.0413	5.59e-15	1.82e-14	-32.818
ATP1B3	105.38	108.375	80.2138	82.5859	0.0847452	8.21284	1.64177	0.200083	0.231616	1.60902
HSPA1B	24.1235	25.2194	80.0562	80.0741	-2.00651	7.4364	810.466	2.86e-178	4.45e-176	-408.809
VCP	94.6667	91.6368	79.9924	77.2327	-0.0632732	9.1648	0.897286	0.34351	0.383319	-1.06854
EIF4A2	39.9182	37.9683	79.6809	77.0928	-1.31728	8.85578	365.583	1.71e-81	4.69e-80	-185.971
DAD1	90.8138	97.5065	79.5909	83.971	-0.104754	6.44827	1.92042	0.16581	0.19404	-1.79691
PTRF	104.344	106.834	79.4478	78.9468	0.106757	8.75817	2.67548	0.101905	0.123037	2.28372
PLD3	75.5354	78.6138	78.8449	74.3876	-0.299716	8.94824	19.4479	1.03e-05	1.87e-05	-11.4797
PSMD2	94.116	92.0325	78.8385	79.5235	-0.0748071	9.17373	1.30536	0.253237	0.288757	-1.37343
YWHAZ	96.255	91.7732	78.6764	79.2951	-0.0566886	9.83033	0.72197	0.395499	0.435606	-0.927608
SOD2	59.8088	55.159	78.5942	75.8815	-0.734112	10.6568	107.321	3.79e-25	1.99e-24	-56.2331
COX7C	89.3707	98.4055	78.5273	81.1892	-0.0747644	7.7358	1.10577	0.293003	0.33068	-1.22757
DPM1	64.8407	66.778	78.4752	77.443	-0.552636	6.75453	61.4177	4.62e-15	1.51e-14	-33.0092
RTN3	93.6052	93.0483	78.4114	73.1766	-0.00802079	9.23197	0.0138396	0.906351	0.918414	-0.0983282
GGH	61.0218	61.5397	78.283	76.5994	-0.645841	8.08995	94.6272	2.3e-22	1.08e-21	-49.8247
HSPH1	36.7932	35.111	77.2741	78.9421	-1.42734	8.23151	431.297	8.48e-96	3.09e-94	-218.91
LENG8	47.5106	47.9084	77.1943	75.7427	-0.988749	8.99611	224.647	8.76e-51	1.14e-49	-115.261
C1orf43	72.3491	74.2867	77.0933	74.1872	-0.353251	7.89928	27.5198	1.55e-07	3.23e-07	-15.6767
TIMP2	93.2563	91.9635	76.8395	73.8589	-0.0105772	9.1832	0.0254087	0.873353	0.888817	-0.135416
ANP32B	70.7182	74.2735	76.8322	77.0879	-0.394428	7.42326	33.7362	6.31e-09	1.44e-08	-18.8809
TMEM59	84.7155	83.4789	76.6178	74.6986	-0.155564	8.67838	5.57731	0.0181947	0.0241294	-4.00663
SBDS	48.6656	51.6364	76.5919	74.9777	-0.903923	7.11008	164.77	1.03e-37	8.74e-37	-85.1692
SF3B5	71.1388	77.4982	76.492	74.7099	-0.333067	6.10197	17.7538	2.51e-05	4.42e-05	-10.591
SRP9	106.496	109.031	76.188	79.2974	0.163022	7.59658	5.8611	0.0154791	0.0207178	4.16826
EIF4H	68.4191	71.3812	76.0589	79.3185	-0.460528	8.19933	46.9295	7.36e-12	2.01e-11	-25.6351
CAPN2	124.524	124.205	75.9008	74.8962	0.413839	10.0515	40.0681	2.45e-10	6.1e-10	22.1287
ERGIC3	77.6233	83.9132	75.5661	72.8495	-0.186155	9.16918	7.31304	0.00684559	0.00949626	-4.98415
RPL15	63.019	68.1261	75.4388	74.1755	-0.498417	9.16398	53.2695	2.91e-13	8.56e-13	-28.8662
AP2M1	136.845	139.678	75.1317	76.4189	0.559473	9.25671	73.2843	1.12e-17	4.24e-17	39.0283
SNRPD2	65.2238	74.4194	75.0711	71.8818	-0.382142	7.16037	24.5473	7.25e-07	1.43e-06	-14.137
JUN	43.3491	43.7582	74.9695	73.7866	-1.08024	7.96699	260.35	1.44e-58	2.32e-57	-133.186
RNF114	40.1273	42.0478	74.8962	72.7981	-1.15412	7.48542	278.71	1.43e-62	2.58e-61	-142.399
EIF4B	31.422	30.3186	74.7148	73.8007	-1.57436	8.70808	536.966	8.62e-119	4.56e-117	-271.853
UBE2S	79.6432	84.8727	74.6931	81.4815	-0.232951	6.95067	9.93481	0.00162182	0.0024086	-6.42421
XPOT	32.3955	29.6889	74.6623	72.7144	-1.55514	8.96182	464.452	5.16e-103	2.11e-101	-235.525
GPX1	101.746	114.014	74.6374	75.9097	0.210866	7.31413	8.23089	0.00411833	0.00586105	5.49231
SDF4	65.229	69.0772	74.4497	71.763	-0.430865	8.68632	40.5843	1.88e-10	4.72e-10	-22.3929
MLPH	24.381	26.4975	74.439	67.4327	-1.78794	8.88092	548.224	3.06e-121	1.71e-119	-277.493
SCD	59.652	54.5547	74.2956	63.2381	-0.576324	8.72596	46.9723	7.2e-12	1.97e-11	-25.657
HLA-DRA	17.0396	17.8301	74.1369	65.8576	-2.31374	6.20328	690.239	3.97e-152	4.01e-150	-348.615
RPS3A	55.2626	58.4722	73.4127	74.9106	-0.691262	7.59235	102.407	4.52e-24	2.29e-23	-53.7531
JTB	71.0983	80.8773	73.1703	70.85	-0.230937	7.09725	9.12131	0.00252649	0.00367926	-5.98093
STIP1	73.0119	77.2191	73.1189	72.0213	-0.258542	8.73278	15.0206	0.000106345	0.000176795	-9.14882
USMG5	86.7816	100.581	73.0755	72.1536	0.0589931	6.50817	0.520866	0.470472	0.511207	0.754018
ADIPOR1	55.7822	57.5651	72.9367	74.1226	-0.683793	8.02924	105.651	8.8e-25	4.56e-24	-55.3904
DAP	52.684	59.2984	72.8752	71.8202	-0.678172	8.08444	86.3491	1.51e-20	6.52e-20	-45.6408
SARS	57.1282	58.6679	72.608	68.9711	-0.598302	8.27309	77.997	1.03e-18	4.09e-18	-41.415
RPL37A	51.8216	59.4279	72.5431	72.6168	-0.692287	8.91051	86.2903	1.55e-20	6.71e-20	-45.6111
MLLT11	51.0905	53.1641	72.3537	63.2673	-0.687944	8.26578	80.3377	3.16e-19	1.28e-18	-42.5999
PDLIM1	61.2715	66.7392	72.2158	66.9485	-0.429019	7.54038	34.0752	5.3e-09	1.22e-08	-19.0551
HLA-DRB5	46.1221	52.1435	72.1159	63.6023	-0.774569	6.53566	79.8857	3.97e-19	1.6e-18	-42.3711
RPL36AL	93.1951	106.65	72.0766	72.0139	0.163462	6.2895	3.9951	0.0456329	0.0576944	3.08713
MT-TN	109.466	125.32	71.8124	73.0173	0.388626	3.05888	9.19594	0.00242552	0.00353885	6.02171
KDELR1	47.2837	51.0749	71.6816	68.1141	-0.815605	7.40339	129.225	6.06e-30	3.86e-29	-67.2764
CAP1	107.852	105.389	71.5679	73.6247	0.246524	8.69614	13.9699	0.000185764	0.000302127	8.59103
GNS	79.0417	69.6105	71.4648	70.931	-0.245768	9.14484	10.7811	0.0010254	0.00155314	-6.88267
ATP6V1G1	63.5384	63.3727	71.3465	72.5778	-0.489539	6.78624	49.0234	2.53e-12	7.09e-12	-26.7031
TM9SF2	61.9942	58.83	71.0914	72.6107	-0.558101	8.32594	67.789	1.82e-16	6.45e-16	-36.2427
PPP1R15A	8.15191	9.1934	70.8567	70.172	-3.33166	7.364	1709.51	0	0	#NAME?
ADRM1	51.5594	57.0104	70.8227	66.2386	-0.644704	7.36411	74.4988	6.07e-18	2.32e-17	-39.6436
PFDN5	68.4305	75.5157	70.7808	69.022	-0.266269	8.21699	14.1641	0.000167539	0.000273661	-8.69429
FOSL1	108.049	114.297	70.7464	65.4684	0.398465	7.67676	31.0826	2.47e-08	5.42e-08	17.5154
TXNRD1	37.2524	33.0946	70.5887	67.5945	-1.28191	8.8031	285.056	5.94e-64	1.11e-62	-145.584
RPL27A	45.9422	49.3817	70.5519	72.2168	-0.89101	9.08588	170.869	4.78e-39	4.26e-38	-88.2364
PNRC1	22.7269	23.2042	70.4448	65.078	-1.8693	7.47114	647.776	6.81e-143	5.68e-141	-327.352
C19orf53	64.2585	69.5209	70.2892	72.7078	-0.404319	6.65878	29.9985	4.32e-08	9.33e-08	-16.9566
CD151	70.7461	75.3983	69.9756	67.8113	-0.223377	8.4333	10.8289	0.000999303	0.00151454	-6.90845
CHMP5	72.23	69.9337	69.6907	70.0531	-0.283248	7.6089	17.6808	2.61e-05	4.59e-05	-10.5526
ARGLU1	48.8816	49.1525	69.6573	70.7383	-0.826226	8.2636	156.707	5.93e-36	4.78e-35	-81.1129
FLNA	78.7117	78.4557	69.3175	73.0056	-0.164871	9.93167	6.16994	0.0129939	0.0175217	-4.34327
HERPUD1	12.3416	11.7393	69.2793	76.1198	-2.90181	7.8847	1377.84	1.37e-301	1.19e-298	-692.762
TMEM66	91.1468	87.7003	69.253	70.6919	0.0459009	8.18822	0.47049	0.492762	0.533269	0.707729
CCT4	71.6562	73.3797	69.1818	68.0953	-0.228886	7.94476	11.9056	0.000559646	0.00087007	-7.48821
SET	68.7849	68.5736	69.0958	68.8914	-0.314694	8.53846	23.2403	1.43e-06	2.76e-06	-13.4581
EIF1B	18.9011	20.7326	69.0663	66.3542	-2.08101	6.77974	717.346	5.06e-158	5.62e-156	-362.188
HDLBP	45.8428	44.5959	68.7156	69.3369	-0.918223	9.7846	192.304	9.99e-44	1.05e-42	-99.0123
CD74	46.4308	50.9446	68.6205	60.085	-0.711057	7.82363	78.7356	7.1e-19	2.84e-18	-41.789
TGFB1	58.5445	65.752	68.4757	65.0886	-0.412251	8.02206	31.0193	2.55e-08	5.59e-08	-17.4827
FSTL1	82.9714	78.9877	68.4603	63.8671	-0.0165955	9.62332	0.0564712	0.812163	0.833724	-0.208054
GNB2	63.7137	70.9342	68.2896	66.548	-0.31046	7.8982	18.5526	1.65e-05	2.95e-05	-11.0104
RPS15	64.4852	74.5427	68.1295	68.0995	-0.279123	7.57144	13.2934	0.000266337	0.00042757	-8.23075
HNRNPDL	41.7047	40.2126	68.0971	65.9404	-1.01848	8.48478	225.719	5.12e-51	6.74e-50	-115.799
RPS14	57.2695	63.5245	67.8045	69.5499	-0.493666	8.51903	48.6337	3.09e-12	8.61e-12	-26.5044
SUMO2	68.6304	72.7479	67.5084	68.8722	-0.256269	7.14331	13.618	0.000224028	0.00036181	-8.40374
SNHG1	11.5837	13.3992	67.4287	65.5666	-2.72081	7.64057	1115.32	1.55e-244	6.52e-242	-561.396
RPSA	59.4188	64.5533	67.4033	70.871	-0.465722	8.33249	44.3315	2.77e-11	7.33e-11	-24.3088
ACADVL	109.324	120.43	67.2178	67.0622	0.466489	9.06209	44.7058	2.29e-11	6.08e-11	24.5
CD99	65.7289	72.0338	67.1213	61.0218	-0.204112	8.07276	7.41011	0.00648584	0.00902604	-5.03813
RPL18A	32.0156	36.8317	66.8464	64.791	-1.2436	7.82531	259.751	1.94e-58	3.11e-57	-132.885
SF3B14	68.0298	73.055	66.8407	62.2678	-0.180515	6.64056	5.66877	0.0172696	0.0229831	-4.05881
RHEB	45.2583	46.1043	66.7112	64.0929	-0.825969	7.95465	149.226	2.56e-34	1.94e-33	-77.348
CA9	24.5752	27.0972	66.6369	51.3576	-1.50013	6.5099	194.114	4.02e-44	4.3e-43	-99.922
RPL31	44.1745	51.4143	66.6008	64.66	-0.766061	8.69653	98.3886	3.44e-23	1.67e-22	-51.7244
FAU	60.5443	68.7297	65.9524	62.8988	-0.303809	7.20996	15.7585	7.2e-05	0.000121667	-9.53932
NDUFB7	96.8048	112.078	65.9099	69.7746	0.314178	5.78997	12.3592	0.000438828	0.000689273	7.7314
FSCN1	38.703	42.3124	65.8352	64.7043	-0.996572	7.96229	199.283	2.99e-45	3.31e-44	-102.52
CCNI	34.0937	34.9805	65.5035	63.4442	-1.2088	7.88914	315.842	1.17e-70	2.56e-69	-161.028
TCEAL7	41.1041	40.6995	65.0363	65.1947	-0.978893	6.3084	173.003	1.63e-39	1.49e-38	-89.3096
TRMT112	74.2951	80.8156	64.9047	65.8015	-0.0613052	7.16011	0.744347	0.388272	0.428413	-0.94605
PLP2	94.3033	101.213	64.8173	61.0458	0.326957	6.95903	20.048	7.55e-06	1.38e-05	11.7936
TOMM20	38.2857	37.4439	64.6652	62.3157	-1.05381	7.83816	237.658	1.27e-53	1.82e-52	-121.794
CCDC85B	90.1137	104.774	64.4322	66.3262	0.267336	6.93023	11.2745	0.000785792	0.00120304	7.14882
ATRAID	69.7974	76.7337	64.3267	62.3374	-0.0982234	7.40597	1.87242	0.171199	0.20003	-1.76493
PSMB6	105.716	115.827	64.3008	66.5449	0.451477	7.23679	39.2637	3.7e-10	9.12e-10	21.7168
PSMB7	117.575	130.536	64.2683	67.9345	0.599993	7.93524	67.7544	1.85e-16	6.56e-16	36.2252
RPS7	55.5225	63.9665	64.2373	66.2061	-0.434945	8.76706	33.3728	7.61e-09	1.73e-08	-18.6941
ECM1	63.2433	66.3412	64.1448	60.3811	-0.250914	8.04641	13.1673	0.000284874	0.000456237	-8.16346
LURAP1L	5.97274	6.52926	64.1339	59.025	-3.60858	6.60715	1666.69	0	0	#NAME?
CLIC1	143.246	157.193	64.0861	67.5701	0.882085	7.95973	150.405	1.41e-34	1.08e-33	77.9417
PGK1	133.615	134.326	64.0318	63.9856	0.757446	9.40267	134.407	4.45e-31	3e-30	69.8869
EIF5A	111.147	121.458	63.8247	66.568	0.526787	8.2596	56.2043	6.53e-14	2e-13	30.3595
COL1A2	235.353	225.657	63.6618	60.2478	1.58741	10.8887	507.923	1.8e-112	8.74e-111	257.304
SNORD63	7.00639	8.70379	63.6581	50.7299	-3.16919	1.58166	162.738	2.85e-37	2.4e-36	-84.1469
PKN1	47.5285	55.4087	63.6439	62.2176	-0.598603	8.36429	59.9246	9.86e-15	3.16e-14	-32.2507
SLC20A1	101.895	104.366	63.6055	65.3821	0.369132	9.1446	31.7303	1.77e-08	3.92e-08	17.8489
TMED2	55.3097	50.7589	63.4819	64.5059	-0.578865	8.1321	66.9363	2.8e-16	9.83e-16	-35.8102
CTSK	120.568	123.672	63.4036	66.1569	0.606608	7.72246	80.6762	2.66e-19	1.08e-18	42.7712
ZFP36	28.5111	32.0982	63.3865	60.6818	-1.34199	6.89977	299.003	5.43e-67	1.09e-65	-152.581
ARPC3	70.2488	76.3114	63.3308	61.973	-0.0823005	7.98296	1.40301	0.236221	0.270566	-1.44299
PPT1	71.8064	71.3876	63.2825	63.8007	-0.135878	8.10237	4.26615	0.0388789	0.0495667	-3.2473
AK3	60.1936	55.7266	63.2548	63.7781	-0.439968	7.7327	39.1702	3.88e-10	9.55e-10	-21.6689
FUCA2	76.0449	77.1741	63.156	62.9109	-0.0267493	8.06319	0.165258	0.684361	0.715508	-0.37927
HNRNPA2B1	140.116	131.595	63.0852	65.8762	0.767265	9.81836	123.516	1.08e-28	6.58e-28	64.3998
PRDX6	67.3565	72.526	62.9187	62.7472	-0.153673	7.59929	4.95941	0.0259491	0.0338151	-3.65162
MAFG	12.6725	12.9067	62.8184	61.0016	-2.58338	8.01763	1318.86	9.02e-289	6.66e-286	-663.248
LOX	9.21009	8.08998	62.6061	64.5852	-3.18585	8.04968	1507.75	0	0	#NAME?
RAD23A	67.4788	73.9896	62.5121	61.5383	-0.118819	7.64414	2.83055	0.0924866	0.112253	-2.38069
PATL1	19.8643	18.8781	62.4628	59.1245	-1.95809	7.80685	724.974	1.11e-159	1.29e-157	-366.007
TMEM259	43.6095	47.3405	62.4007	61.2892	-0.751925	8.07152	116.801	3.17e-27	1.83e-26	-61.0148
EIF2S3	34.8503	32.7079	61.773	64.0993	-1.20562	7.74632	291.733	2.08e-65	4.03e-64	-148.934
ATP6V0E1	101.354	111.383	61.7642	61.2084	0.482358	7.35956	45.4195	1.59e-11	4.27e-11	24.8644
TMEM159	16.9544	17.1993	61.7541	57.9177	-2.11722	7.01182	804.473	5.75e-177	8.49e-175	-405.809
TUFM	76.4027	83.9628	61.75	64.193	0.0403463	7.63515	0.320629	0.57123	0.608864	0.559963
EIF4EBP1	24.1193	26.8292	61.7156	61.2481	-1.57942	5.91398	351.048	2.51e-78	6.39e-77	-178.683
ARFGAP1	17.709	20.6167	61.5877	62.7734	-2.00658	8.46025	642.505	9.53e-142	7.78e-140	-324.713
RAD23B	60.7695	56.9684	61.4618	60.5623	-0.359565	8.4255	27.5548	1.53e-07	3.17e-07	-15.6947
CCT8	81.9001	85.1108	61.2347	59.7297	0.157096	8.19275	5.55513	0.0184266	0.0244194	3.99396
MMADHC	46.7892	49.8375	61.098	57.8618	-0.608374	7.20816	72.4351	1.73e-17	6.45e-17	-38.598
PSMB2	71.6831	75.9731	60.9605	57.5668	0.00863013	7.78447	0.0153069	0.901536	0.914036	0.103655
ZFP36L1	44.1249	45.1532	60.8809	60.3068	-0.749047	8.79318	130.117	3.86e-30	2.49e-29	-67.726
TCP1	52.0634	51.187	60.6434	59.0694	-0.521549	8.42467	61.8013	3.8e-15	1.25e-14	-33.204
GNB1	58.3053	57.8862	60.6115	60.368	-0.366354	8.87109	31.522	1.97e-08	4.35e-08	-17.7417
ERLEC1	59.3493	57.9263	60.5572	61.3685	-0.364114	7.58544	29.3941	5.91e-08	1.27e-07	-16.6447
SEC61B	59.489	69.4443	60.4188	61.5451	-0.228251	6.52628	7.6646	0.00563146	0.0079003	-5.17939
TUBB4B	239.087	258.922	60.3554	63.6212	1.69792	8.57614	564.17	1.04e-124	6.05e-123	285.48
PPDPF	31.5935	38.9804	60.3008	60.3633	-1.08235	6.05967	130.642	2.97e-30	1.92e-29	-67.9905
MAGED1	78.5661	81.3582	60.2893	66.4471	0.0275545	9.04628	0.153775	0.694954	0.7253	0.36391
CAV1	148.922	143.878	60.2868	59.7831	0.977995	8.96488	214.486	1.44e-48	1.77e-47	110.158
COX5B	81.9916	91.3042	60.223	58.726	0.234442	6.99929	9.95458	0.0016045	0.00238479	6.43494
RPL37	38.1821	43.2784	60.1029	58.3621	-0.848761	9.01253	132.294	1.29e-30	8.51e-30	-68.8225
WBP2	37.7779	40.2564	59.9971	56.9964	-0.892612	8.38294	165.032	9e-38	7.68e-37	-85.3006
GDF15	25.528	26.981	59.9759	62.1096	-1.52537	6.87959	442.789	2.68e-98	1.01e-96	-224.669
BNIP3	35.3473	34.6816	59.9704	56.0409	-1.03647	6.96514	203.594	3.43e-46	3.94e-45	-104.686
PJA2	25.152	20.611	59.8051	59.6251	-1.69153	8.13056	364.029	3.73e-81	1.01e-79	-185.192
NSA2	46.1471	48.0797	59.7133	58.2204	-0.632037	6.87042	80.5978	2.77e-19	1.13e-18	-42.7315
UBE2M	58.1659	60.1948	59.5271	57.323	-0.289765	7.06108	17.3351	3.13e-05	5.46e-05	-10.3708
GOLM1	75.2036	70.6249	59.1435	57.5299	0.0137836	8.41078	0.040288	0.840919	0.859421	0.17326
CLIC4	54.8223	47.4031	58.9261	58.5312	-0.508142	8.27071	42.5034	7.06e-11	1.82e-10	-23.3746
BRI3	27.3839	31.511	58.918	57.3851	-1.29016	7.16066	270.326	9.64e-61	1.65e-59	-138.192
RNF181	58.7793	65.3019	58.7921	57.1028	-0.20998	6.50087	7.37457	0.00661526	0.00919661	-5.01838
CCNG1	43.5886	43.8059	58.5668	57.6453	-0.719298	7.63241	115.226	7.02e-27	3.98e-26	-60.2206
RPS5	51.8254	56.9742	58.5087	59.7276	-0.428294	8.00125	37.0297	1.16e-09	2.78e-09	-20.5719
CLTC	79.5721	72.8432	58.3998	57.3174	0.089484	9.81802	1.61488	0.203807	0.235503	1.59058
ITGA5	95.1117	99.0363	58.3356	58.69	0.422135	9.47473	41.27	1.33e-10	3.36e-10	22.7438
TXNDC12	56.1148	59.3802	58.2535	56.2899	-0.296388	8.01614	18.9279	1.36e-05	2.44e-05	-11.2073
MLEC	59.7787	56.2169	57.9402	59.1632	-0.321626	8.92824	22.4188	2.19e-06	4.18e-06	-13.0306
SEC13	32.7544	35.6091	57.9329	58.2935	-1.07393	8.32436	238.806	7.16e-54	1.03e-52	-122.371
ROMO1	72.0139	86.485	57.8901	57.094	0.154437	5.87156	2.79936	0.094302	0.114297	2.36125
UBE2E3	87.0511	90.0957	57.7724	58.0441	0.304918	8.05754	21.185	4.17e-06	7.78e-06	12.3876
BASP1	41.6017	42.7114	57.7418	60.0233	-0.790142	7.08782	129.695	4.78e-30	3.06e-29	-67.5136
PHF1	15.9622	17.7671	57.7155	53.7988	-2.03363	7.41747	679.044	1.08e-149	1.04e-147	-343.009
LUC7L3	36.2471	34.5642	57.6948	57.1239	-1.00531	8.91092	221.58	4.09e-50	5.27e-49	-113.721
CAMLG	21.8753	24.1616	57.6075	52.6641	-1.56872	6.81064	381.775	5.11e-85	1.53e-83	-194.088
BTG3	39.4058	40.1844	57.3172	54.5554	-0.79947	7.12207	129.961	4.18e-30	2.68e-29	-67.6476
COL6A3	65.0073	56.4787	57.3141	52.47	-0.161785	10.4518	3.98779	0.0458312	0.0579203	-3.08279
AP1S1	76.2322	83.5462	57.252	59.6595	0.142439	7.01847	3.81781	0.0507105	0.0637376	2.98162
VDAC2	42.5436	47.1448	57.2498	56.0379	-0.6454	7.49	79.8045	4.13e-19	1.67e-18	-42.33
STRAP	46.6927	47.6521	57.204	56.4983	-0.577433	7.16706	71.5917	2.65e-17	9.79e-17	-38.1707
PTN	68.7774	67.0522	57.0289	54.1404	-0.0191634	7.01947	0.0736511	0.786093	0.810002	-0.24068
PGD	69.4946	71.7312	56.9091	55.5528	0.020321	7.94274	0.0927392	0.760723	0.786054	0.273486
COPB1	42.8556	42.147	56.8131	59.1975	-0.756654	8.34076	128.027	1.11e-29	7e-29	-66.6731
LDHB	91.5769	94.3259	56.7843	58.3626	0.382954	8.08311	33.2504	8.1e-09	1.84e-08	18.6311
COPG1	65.5558	70.5187	56.7548	59.0477	-0.0754738	8.41593	1.215	0.270345	0.306726	-1.30806
COPZ1	40.0316	43.0207	56.7368	56.9353	-0.761057	7.91757	122.612	1.7e-28	1.03e-27	-63.9442
RPS28	41.6725	47.2993	56.708	58.6247	-0.682701	7.09061	80.294	3.23e-19	1.31e-18	-42.5777
SERINC3	58.4547	57.6757	56.6793	56.4304	-0.270063	8.37711	16.9201	3.9e-05	6.75e-05	-10.1523
KDELR3	26.077	27.0562	56.6076	56.2677	-1.39522	6.68662	370.44	1.5e-82	4.21e-81	-188.406
SRSF5	45.3342	44.9452	56.4785	54.9559	-0.611867	8.40687	85.2155	2.68e-20	1.14e-19	-45.0676
YIPF2	28.4109	31.065	56.1257	55.4461	-1.21592	6.72616	264.192	2.09e-59	3.44e-58	-135.114
COX5A	65.9082	72.9264	56.0317	54.9531	0.0145901	6.75306	0.0380326	0.845378	0.863321	0.167972
PNMA1	52.1083	51.1673	55.9211	54.6892	-0.407105	7.45792	36.2872	1.7e-09	4.03e-09	-20.191
UBA52	49.9596	55.3839	55.832	56.6194	-0.402531	8.19134	32.2668	1.34e-08	3e-08	-18.1251
CHMP2A	71.1598	76.541	55.4373	56.0815	0.0971303	7.39874	1.96087	0.161421	0.189354	1.82374
NDUFS4	48.6065	53.8844	55.393	56.5299	-0.435288	6.2884	30.772	2.9e-08	6.33e-08	-17.3553
GADD45GIP1	79.5158	92.4138	55.3814	58.6226	0.28445	6.01111	10.5372	0.00116997	0.00176134	6.75078
AP2S1	84.6113	97.8851	55.3726	55.5568	0.409761	7.23771	27.7815	1.36e-07	2.84e-07	15.8119
HNRNPA1	66.3331	68.2874	55.1601	56.9072	-0.0435799	8.59248	0.438989	0.507611	0.547723	-0.67804
MGAT4B	53.1337	55.9607	55.135	54.7297	-0.318403	8.54357	22.9662	1.65e-06	3.17e-06	-13.3155
NARS	58.7929	54.7669	54.9462	53.6355	-0.243316	8.1349	12.2298	0.000470321	0.000736469	-7.6621
HMGA2	21.4855	20.3593	54.9439	53.4233	-1.68083	9.49914	583.926	5.25e-129	3.4e-127	-295.375
RPL23A	37.8178	39.5185	54.9212	53.8977	-0.800965	7.3747	136.624	1.46e-31	9.96e-31	-71.0038
PROS1	52.2896	50.3816	54.5559	50.6661	-0.343581	8.15616	23.9067	1.01e-06	1.98e-06	-13.8044
TFG	42.1392	43.3681	54.5491	52.4306	-0.631479	8.21683	88.2597	5.74e-21	2.53e-20	-46.6068
MBOAT7	52.7562	56.2706	54.28	53.2062	-0.287778	8.47318	18.1682	2.02e-05	3.59e-05	-10.8087
IFI6	72.7376	80.5972	54.2557	51.8676	0.222415	6.08909	7.45615	0.00632199	0.00881796	5.06372
SRPR	29.564	29.3415	54.1687	52.5122	-1.16498	7.78397	293.535	8.44e-66	1.65e-64	-149.838
RABGGTB	13.9729	13.6935	53.8668	51.0285	-2.23089	8.01441	967.015	2.66e-212	7e-210	-487.171
TOMM7	43.635	49.2082	53.822	54.4773	-0.530508	6.76489	48.0489	4.16e-12	1.15e-11	-26.2062
CAPNS1	134	151.747	53.8146	54.7798	1.0874	8.65982	217.482	3.2e-49	4.02e-48	111.662
SNAPC1	10.8572	11.271	53.4526	54.3195	-2.5921	6.83624	1190.73	6.32e-261	3.11e-258	-599.132
BEX2	7.28115	8.24175	53.4514	52.9594	-3.08526	5.58184	1064.26	1.94e-233	6.36e-231	-535.84
SSR3	50.137	48.5196	53.3017	52.9979	-0.415687	8.20714	38.9179	4.42e-10	1.08e-09	-21.5397
MT-TY	78.8832	75.2673	53.2881	44.1543	0.351934	2.32551	4.62847	0.0314455	0.0405838	3.4595
CKAP4	85.362	83.964	53.2319	57.2151	0.308545	8.27141	20.323	6.54e-06	1.2e-05	11.9374
RPL22L1	65.5419	73.3654	53.2269	51.4092	0.100265	7.43584	1.85365	0.173359	0.202426	1.75239
LAMB1	53.4241	50.1261	53.2137	52.3183	-0.33533	9.04291	24.1706	8.82e-07	1.73e-06	-13.9414
MRFAP1	109.823	116.233	53.1921	51.331	0.804512	8.03445	137.497	9.39e-32	6.45e-31	71.4431
CD70	66.4998	72.1449	53.1184	53.4081	0.0718863	6.84212	0.991889	0.319281	0.35823	1.14168
RAB1A	57.1167	56.2447	53.0941	54.6134	-0.234188	7.66717	12.2271	0.000471	0.000737455	-7.66065
PTTG1IP	61.6203	61.9423	53.0844	50.8523	-0.0586894	7.92283	0.76197	0.382713	0.422863	-0.960471
ASAH1	40.8127	38.9135	53.0703	52.9715	-0.719499	8.20552	113.159	1.99e-26	1.1e-25	-59.1782
NCSTN	49.3459	48.6276	52.8834	52.432	-0.412344	8.04278	38.743	4.83e-10	1.18e-09	-21.4501
GDI1	42.8593	45.553	52.7941	51.6217	-0.548324	8.30853	65.5828	5.57e-16	1.93e-15	-35.1236
PTX3	249.439	251.244	52.648	48.7434	1.99559	8.39729	774.302	2.09e-170	2.83e-168	390.704
CHI3L1	222.189	243.02	52.6092	37.3822	2.06102	9.08968	291.64	2.18e-65	4.22e-64	148.887
FAM211A-AS1	21.8984	23.3014	52.5543	52.0257	-1.51848	7.50772	469.664	3.79e-104	1.6e-102	-238.136
MCL1	54.6437	50.7548	52.4022	52.2263	-0.297354	8.10416	18.3239	1.86e-05	3.31e-05	-10.8905
GLB1	44.0809	42.9307	52.3566	51.2839	-0.560396	8.02013	69.9005	6.24e-17	2.26e-16	-37.3134
MTCH1	39.8469	41.5022	52.2623	52.728	-0.676238	7.51438	100.157	1.41e-23	6.96e-23	-52.6176
HK2	20.1994	19.2227	52.2438	50.0491	-1.68369	8.12349	566.492	3.25e-125	1.94e-123	-286.643
MRPL18	50.9319	55.5976	52.2142	53.5769	-0.298198	6.49846	15.6152	7.76e-05	0.000130819	-9.46359
S100A16	148.346	157.317	52.1598	54.0882	1.21634	7.68725	305.822	1.78e-68	3.7e-67	156.002
NUCB1	47.4372	50.333	52.1164	49.7862	-0.36808	7.93274	28.459	9.57e-08	2.02e-07	-16.162
IL13RA1	53.6157	48.4681	52.1022	53.9024	-0.362158	8.44465	25.1253	5.37e-07	1.07e-06	-14.4368
TMEM50A	54.2497	54.501	52.0729	51.4023	-0.236412	7.80674	12.7063	0.000364418	0.00057737	-7.91721
NACA	36.8185	40.602	52.0201	49.0824	-0.693491	9.13651	92.5296	6.63e-22	3.05e-21	-48.7649
ARMCX3	19.2228	17.8126	51.7577	52.9519	-1.80727	7.6151	618.958	1.26e-136	9.3e-135	-312.921
ST13	46.9791	45.4033	51.6409	50.7516	-0.456482	7.97575	46.0737	1.14e-11	3.07e-11	-25.1984
MYL6	96.1174	106.213	51.551	54.461	0.624239	8.73716	76.0166	2.81e-18	1.09e-17	40.4123
PCNP	40.3767	37.7314	51.4028	53.1386	-0.728388	7.47991	106.57	5.53e-25	2.89e-24	-55.8544
EIF3E	35.75	37.8317	51.3591	48.3297	-0.746454	8.35501	115.072	7.59e-27	4.29e-26	-60.1433
MICA	34.5861	37.1609	51.2447	49.3887	-0.79649	6.23396	105.156	1.13e-24	5.84e-24	-55.1407
RABAC1	31.8243	35.3867	51.2364	49.1369	-0.887061	6.73022	133.638	6.56e-31	4.37e-30	-69.4996
ARL8B	22.5065	22.1011	51.0785	48.4643	-1.4662	7.37773	428.526	3.4e-95	1.21e-93	-217.521
CLK1	17.5911	17.5001	51.065	49.7387	-1.8305	7.82766	701.233	1.61e-154	1.71e-152	-354.12
CD164	52.535	46.9318	51.0493	51.8336	-0.356512	8.77214	23.7989	1.07e-06	2.09e-06	-13.7484
PLBD2	34.9896	29.8437	50.976	49.169	-0.935077	7.30774	128.641	8.12e-30	5.16e-29	-66.9827
COPRS	47.0517	49.8191	50.9734	50.4195	-0.374097	6.46148	25.7936	3.8e-07	7.68e-07	-14.7833
STT3B	65.9986	60.2694	50.9505	52.3534	-0.0182299	8.46209	0.0661533	0.797022	0.820027	-0.226873
GNAI3	48.7744	45.8129	50.8859	50.5663	-0.409051	7.61181	34.8234	3.61e-09	8.37e-09	-19.4396
HNRNPA3	57.1541	56.1642	50.8261	54.3535	-0.200398	8.67085	8.76417	0.00307205	0.00443267	-5.78541
CXCL2	20.0187	20.2801	50.6681	43.278	-1.52961	6.02566	279.308	1.06e-62	1.92e-61	-142.7
NDUFB4	52.6599	62.9461	50.6113	48.585	-0.0877912	6.96595	1.09122	0.296201	0.33406	-1.21672
NPC2	46.1077	48.9169	50.6017	49.0673	-0.377173	7.37861	29.6448	5.19e-08	1.12e-07	-16.7741
VAMP3	60.115	62.5006	50.5999	51.2982	-0.0411546	7.57272	0.375984	0.539761	0.578494	-0.61663
SF3B2	35.485	36.6316	50.565	50.3982	-0.793617	9.06383	145.528	1.65e-33	1.2e-32	-75.4868
LAMTOR5	40.9394	45.2271	50.5252	51.9865	-0.558857	7.14146	58.729	1.81e-14	5.72e-14	-31.6431
C19orf43	66.5992	75.7416	50.4681	48.555	0.214967	6.68678	7.41805	0.00645727	0.00898797	5.04255
AP2B1	50.6591	47.6479	50.4252	50.663	-0.348192	8.91349	26.3901	2.79e-07	5.7e-07	-15.0922
CDC37	65.5782	69.3392	50.4225	51.5259	0.0960424	7.78096	2.01335	0.15592	0.183397	1.85841
CD81	40.6906	44.1419	50.2873	47.4103	-0.512131	8.72136	52.5897	4.11e-13	1.2e-12	-28.5201
RPS2P5	33.4581	38.5884	50.2529	54.1357	-0.843125	5.70008	86.5782	1.34e-20	5.81e-20	-45.7566
NUDC	71.4355	80.048	50.0886	49.7267	0.293416	7.76407	16.3257	5.33e-05	9.12e-05	9.83892
C6orf48	9.58371	11.2109	50.0727	46.4227	-2.52276	6.1226	735.437	5.89e-162	7.13e-160	-371.246
TRAPPC1	91.0744	103.677	49.9408	52.6915	0.61588	6.70598	59.9472	9.74e-15	3.13e-14	32.2622
CCT6A	70.3082	70.0201	49.8598	53.6799	0.13069	8.17964	3.65198	0.0560026	0.070002	2.88236
UQCRC1	63.4913	69.1378	49.8059	52.2024	0.0705024	7.85809	1.00116	0.317029	0.355839	1.14876
CAPG	82.8399	91.2325	49.7244	50.8876	0.482591	7.74892	46.0988	1.12e-11	3.04e-11	25.2112
SNHG8	11.4526	13.3437	49.6403	49.3642	-2.3056	5.23397	571.299	2.93e-126	1.8e-124	-289.051
C14orf166	34.5081	38.364	49.5191	47.3721	-0.719467	6.96124	91.4089	1.17e-21	5.3e-21	-48.1986
EIF3A	38.0392	30.1416	49.2743	48.9783	-0.834665	8.3122	80.1055	3.55e-19	1.43e-18	-42.4823
OSTC	51.9061	54.3725	49.2719	49.2915	-0.199492	6.67538	7.82846	0.00514298	0.00724322	-5.27012
RBM39	32.6551	32.6145	49.2516	47.9045	-0.882048	8.90308	177.602	1.62e-40	1.53e-39	-91.622
COPA	38.5208	38.367	49.2434	49.816	-0.67361	8.4248	105.23	1.09e-24	5.63e-24	-55.178
SPCS1	69.1918	75.3612	49.2282	50.1493	0.232335	7.44299	10.9144	0.000954219	0.00144814	6.95462
GSTO1	79.9987	93.5563	49.0798	49.7384	0.504079	7.11191	39.9	2.67e-10	6.64e-10	22.0426
AC003092.1	17.6406	17.8045	49.0721	47.0918	-1.74809	5.50346	415.896	1.91e-92	6.51e-91	-211.191
PTP4A2	32.2294	31.5402	49.031	48.3373	-0.918662	8.35978	190.215	2.85e-43	2.97e-42	-97.9623
FAM50A	33.703	37.4652	48.7647	46.5434	-0.729837	7.06903	94.7155	2.2e-22	1.04e-21	-49.8692
CFL1	98.0513	108.446	48.749	50.363	0.750691	9.06389	112.337	3.01e-26	1.66e-25	58.7639
PTMS	72.819	80.4432	48.7008	47.4337	0.364429	6.79381	23.7768	1.08e-06	2.11e-06	13.7369
AKIRIN1	34.0435	32.2135	48.6532	48.8171	-0.864849	7.15064	150.69	1.23e-34	9.4e-34	-78.0847
MCFD2	89.0392	82.7172	48.647	49.5619	0.498551	8.93019	52.1351	5.18e-13	1.51e-12	28.2886
IMPDH2	41.845	45.4221	48.5916	48.6913	-0.465047	7.31748	43.6177	3.99e-11	1.04e-10	-23.9441
BNIP3L	38.1977	37.4974	48.4495	44.3913	-0.602816	7.83047	71.1891	3.25e-17	1.19e-16	-37.9666
LAMP2	38.8028	33.6234	48.2823	47.496	-0.71097	8.21664	83.0862	7.86e-20	3.27e-19	-43.9905
CAPZA1	95.7408	96.6067	48.2673	47.4786	0.698257	8.47519	112.58	2.67e-26	1.47e-25	58.8863
SNHG6	13.094	14.6243	48.1595	42.7804	-2.02265	5.59686	442.61	2.93e-98	1.1e-96	-224.579
PSME1	70.4111	75.8949	48.1568	43.7001	0.362944	7.00414	22.6697	1.92e-06	3.68e-06	13.1612
YWHAB	105.333	107.308	48.148	50.2859	0.803135	8.54138	145.703	1.51e-33	1.1e-32	75.5749
PAM	53.0868	49.7325	48.0131	46.6422	-0.188645	9.07355	7.55174	0.00599522	0.00838593	-5.11679
GNG5	47.3208	51.7301	47.945	45.1483	-0.219029	6.04429	7.22358	0.00719521	0.00996161	-4.93434
SCPEP1	54.7506	57.4968	47.8726	44.4833	-0.0269973	7.91797	0.147368	0.701064	0.731211	-0.355156
GLRX3	43.8002	45.1874	47.8455	47.263	-0.404186	7.02105	34.4225	4.44e-09	1.02e-08	-19.2336
TRPC4AP	42.9123	44.2906	47.8001	47.1258	-0.430645	7.51117	40.9796	1.54e-10	3.88e-10	-22.5952
GDI2	50.0438	50.985	47.7789	48.0359	-0.231695	7.93835	12.3176	0.00044871	0.000703971	-7.70913
GINM1	91.268	92.0151	47.7383	46.1161	0.657337	7.5421	94.1538	2.92e-22	1.37e-21	49.5855
CREG1	52.5358	54.031	47.6487	45.7046	-0.117306	7.37125	2.93728	0.0865564	0.105515	-2.44696
NONO	40.0785	39.8318	47.6229	47.1812	-0.554678	8.17593	70.6296	4.31e-17	1.58e-16	-37.683
LAMB2	33.4866	33.9556	47.5991	45.2535	-0.769534	8.43729	130.089	3.92e-30	2.52e-29	-67.712
BEX4	11.9741	11.5635	47.4711	47.5116	-2.32061	5.69705	728.546	1.86e-160	2.18e-158	-367.795
ATP5A1	70.2384	74.2892	47.4571	49.0588	0.274325	9.00485	16.8035	4.15e-05	7.17e-05	10.0909
RPS3	31.5918	35.0518	47.408	47.9172	-0.824728	8.23819	134.146	5.08e-31	3.41e-30	-69.7555
SMPD1	51.3193	51.7919	47.2337	46.2596	-0.166922	7.38639	6.14789	0.0131569	0.017725	-4.33081
POPDC3	29.1042	30.6465	47.1953	46.1605	-0.952058	6.51359	166.1	5.26e-38	4.52e-37	-85.8378
MSN	87.7728	82.0156	47.1786	47.8188	0.529866	8.89244	59.8216	1.04e-14	3.33e-14	32.1983
CSF1	69.5578	69.7791	47.1416	46.2327	0.269318	8.58112	16.9172	3.9e-05	6.76e-05	10.1508
MORF4L1	41.1446	41.3401	47.1102	48.7903	-0.525455	8.51992	63.61	1.52e-15	5.11e-15	-34.1223
NRN1	42.4242	44.4851	47.0365	42.927	-0.358317	6.59801	21.7941	3.04e-06	5.71e-06	-12.7052
RPL30	32.6922	35.0564	47.024	49.1149	-0.813098	7.70447	135.702	2.32e-31	1.57e-30	-70.5394
TSPAN3	67.7382	69.5436	47.005	46.5478	0.245091	8.69337	14.0315	0.000179772	0.000292704	8.62382
COLGALT1	44.63	44.888	46.9799	48.7064	-0.404174	8.14102	37.1465	1.1e-09	2.62e-09	-20.6318
CD82	43.5211	44.8867	46.9605	45.0632	-0.366112	7.8267	29.2414	6.39e-08	1.37e-07	-16.566
SLC39A7	51.0573	50.1939	46.9532	48.2534	-0.219191	7.43297	10.568	0.00115062	0.00173426	-6.76746
RPL18	35.5764	41.0021	46.8855	45.9708	-0.586556	7.80685	59.1215	1.48e-14	4.71e-14	-31.8426
RPS9	35.9246	41.9804	46.884	47.2639	-0.581682	7.88152	55.8728	7.73e-14	2.36e-13	-30.1909
LARP6	31.844	33.5438	46.7502	44.6549	-0.791594	7.29008	126.83	2.02e-29	1.27e-28	-66.07
ENO2	31.8554	33.4224	46.7485	43.9779	-0.783287	7.71903	124.912	5.32e-29	3.29e-28	-65.1037
NDRG3	65.062	65.6205	46.6594	44.5688	0.210263	7.77276	9.6627	0.00188047	0.00277431	6.27623
SDC4	72.5016	73.11	46.5659	45.613	0.351424	7.55661	27.5277	1.55e-07	3.22e-07	15.6807
MYL12A	94.7301	104.353	46.517	48.9112	0.752651	8.15704	110.11	9.27e-26	5.02e-25	57.6404
HNRNPK	98.4085	94.2995	46.2886	47.2649	0.734594	8.78229	120.121	5.95e-28	3.53e-27	62.6889
CHP1	36.5547	38.9242	46.1758	43.0865	-0.550397	7.65234	59.5494	1.19e-14	3.8e-14	-32.06
DUSP1	16.8526	16.7342	46.132	48.1145	-1.79646	6.39338	552.283	4.01e-122	2.26e-120	-279.526
SNHG5	16.2864	18.4728	46.1126	46.757	-1.72612	6.51641	456.573	2.68e-101	1.07e-99	-231.576
ERH	79.603	86.5897	46.0857	45.462	0.551887	6.80003	56.8537	4.69e-14	1.45e-13	30.6898
TARS	28.0285	28.2975	46.073	44.1628	-0.988114	8.05439	212.784	3.39e-48	4.12e-47	-109.303
EIF2AK1	32.4489	33.0411	46.0475	46.9591	-0.814161	8.11541	150.691	1.22e-34	9.4e-34	-78.0853
PFDN4	29.9847	31.984	46.0263	44.0454	-0.847907	6.56676	128.392	9.21e-30	5.84e-29	-66.857
RAB13	57.4525	60.9002	46.0064	45.2045	0.0675115	7.44384	0.971349	0.324344	0.363386	1.12595
QSOX1	31.1695	31.8444	45.9262	45.2833	-0.8417	8.82827	163.531	1.92e-37	1.62e-36	-84.5456
ARHGEF2	15.526	15.9932	45.8275	43.1273	-1.80512	8.49653	660.693	1.06e-145	9.45e-144	-333.821
DNASE2	46.272	49.8358	45.8139	45.342	-0.231998	7.11297	10.8113	0.00100882	0.00152865	-6.89897
FAM219A	16.1163	16.9909	45.8118	42.0206	-1.71602	7.21695	515.936	3.24e-114	1.64e-112	-261.319
CAPZB	67.7952	72.5787	45.792	46.0056	0.304477	7.93215	19.9607	7.91e-06	1.44e-05	11.748
SLC3A2	15.3284	16.7732	45.745	44.3853	-1.79773	7.70385	607.053	4.9e-134	3.43e-132	-306.958
UBQLN1	33.8529	31.8988	45.6537	44.0723	-0.756529	8.44792	119.998	6.33e-28	3.75e-27	-62.6266
SUMF2	34.3164	35.2071	45.5545	43.9516	-0.672736	7.67932	98.5114	3.23e-23	1.58e-22	-51.7865
SCARB2	51.2327	47.8921	45.4441	43.951	-0.158962	8.3693	5.25862	0.0218383	0.0286886	-3.82409
TUBA4A	91.2119	97.0995	45.4188	44.7989	0.753333	8.40718	123.811	9.26e-29	5.68e-28	64.5488
FAM129B	84.386	89.1794	45.3918	46.0806	0.615855	8.5222	84.8542	3.21e-20	1.37e-19	44.8848
IDH1	52.9232	52.0826	45.3688	43.9885	-0.07533	8.14011	1.27682	0.258492	0.294227	-1.35289
COX7A2	59.6923	65.1966	45.2275	45.1338	0.158534	6.97812	4.83562	0.0278776	0.0361845	3.57993
TMEM132A	44.2901	47.9373	45.2184	41.174	-0.214204	8.65076	8.54838	0.0034583	0.00496285	-5.66698
ATP5C1	73.2612	79.3806	44.9909	44.2948	0.46529	7.41611	43.8639	3.52e-11	9.24e-11	24.0699
RRAD	45.238	52.7494	44.8699	49.9091	-0.260163	6.67246	9.17078	0.0024591	0.00358537	-6.00796
PLOD2	81.5563	70.0272	44.8219	44.8933	0.448965	9.12049	32.6085	1.13e-08	2.53e-08	18.3009
PARK7	102.886	114.93	44.8077	46.5125	0.945805	7.77747	165.886	5.86e-38	5.02e-37	85.7301
FAM114A1	36.5172	35.5048	44.781	44.9909	-0.62585	7.94881	87.5768	8.11e-21	3.55e-20	-46.2615
ALKBH5	27.8782	27.4929	44.7417	44.7185	-1.00018	7.19956	212.362	4.19e-48	5.08e-47	-109.091
HNRNPH1	34.7529	32.3159	44.7137	46.1666	-0.746189	8.88452	115.474	6.2e-27	3.52e-26	-60.346
CCT3	77.7754	83.8112	44.6676	46.5374	0.51692	8.25319	56.0111	7.21e-14	2.2e-13	30.2613
ALDH18A1	29.0682	29.2369	44.6478	45.8469	-0.94226	7.4663	194.186	3.88e-44	4.15e-43	-99.9584
LRRC59	42.6644	42.9736	44.6133	47.6969	-0.41621	7.98496	37.2516	1.04e-09	2.49e-09	-20.6857
HNRNPF	44.238	41.8677	44.5775	43.998	-0.348804	7.46418	25.488	4.45e-07	8.94e-07	-14.6248
SF3B1	34.4985	31.7177	44.5572	44.5739	-0.736637	8.80833	110.442	7.84e-26	4.26e-25	-57.8077
TRIP10	25.8253	27.1325	44.5123	42.9515	-1.03214	7.47364	221.343	4.61e-50	5.93e-49	-113.602
CALM3	78.6953	80.0465	44.4833	44.2486	0.530987	8.09303	64.6986	8.73e-16	2.99e-15	34.6749
CTNNA1	57.8659	56.1325	44.4686	42.7659	0.0779325	9.08329	1.35684	0.244085	0.279033	1.41024
HM13	45.3204	48.6981	44.4584	43.1386	-0.206288	8.32085	9.06518	0.00260523	0.00378816	-5.95023
CLTA	47.6116	51.5131	44.3902	45.199	-0.16233	7.19123	5.28995	0.0214489	0.0281995	-3.84208
LRP1	26.0137	25.0009	44.3795	44.0403	-1.10148	9.85366	269.193	1.7e-60	2.89e-59	-137.624
TMPRSS15	30.0067	25.976	44.3016	43.8412	-0.962634	7.59168	148.491	3.71e-34	2.79e-33	-76.9781
2019-09-02	52.7721	50.5379	44.2285	47.3999	-0.134745	8.79182	3.82681	0.0504387	0.0634176	-2.987
TBCA	45.4665	50.9097	44.2264	43.311	-0.169659	7.43945	5.37447	0.0204336	0.0269317	-3.89058
RPL38	33.8483	39.2842	44.2127	42.0603	-0.546976	7.5795	48.3694	3.53e-12	9.81e-12	-26.3696
OGT	23.9323	20.6264	44.0036	44.0034	-1.28964	8.70557	266.46	6.71e-60	1.12e-58	-136.252
YKT6	34.2263	35.2752	43.6577	45.1976	-0.662505	7.52727	95.7303	1.32e-22	6.27e-22	-50.3819
TIAL1	26.2972	26.6226	43.6494	42.7297	-1.01505	7.62828	225.736	5.07e-51	6.69e-50	-115.808
LDOC1	43.2785	51.2674	43.6231	39.698	-0.126457	6.24046	1.94169	0.163485	0.191562	-1.81103
PFKP	52.1626	55.7613	43.618	43.7644	-0.00366767	8.17047	0.00294006	0.956758	0.962689	-0.0442047
CYSTM1	42.9667	44.6702	43.5753	43.4067	-0.29739	6.88458	18.2969	1.89e-05	3.36e-05	-10.8763
SLC25A37	12.7603	11.1986	43.4701	40.2933	-2.11368	8.17354	665.142	1.14e-146	1.05e-144	-336.048
KIF5B	41.205	32.8206	43.4425	44.0871	-0.549258	8.21214	35.5892	2.44e-09	5.72e-09	-19.8328
APMAP	43.4697	44.3091	43.4414	41.6114	-0.262764	7.03487	14.2444	0.000160541	0.000262929	-8.73696
SPAG7	20.0948	21.1344	43.4065	41.4161	-1.34911	6.84234	340.504	4.96e-76	1.22e-74	-173.396
GFPT1	19.6015	17.5767	43.4064	42.5757	-1.51745	8.46199	415.349	2.51e-92	8.53e-91	-210.917
SSX1	25.5178	28.5122	43.3987	37.9156	-0.898489	5.7928	92.6815	6.14e-22	2.83e-21	-48.8417
IFRD1	9.90931	10.5495	43.3978	40.0701	-2.33689	7.79571	951.542	6.13e-209	1.51e-206	-479.427
IPO7	27.5743	22.9864	43.3573	43.5785	-1.08957	8.30948	166.852	3.6e-38	3.11e-37	-86.2164
ARPC2	44.3943	47.0838	43.331	45.3496	-0.263348	8.51656	15.125	0.000100623	0.000167679	-9.20413
PSMD13	29.0501	31.4502	43.2846	41.1189	-0.78877	7.7692	122.54	1.76e-28	1.06e-27	-63.9082
C3	83.8762	81.6043	43.2743	40.6921	0.670611	9.27707	95.9426	1.18e-22	5.64e-22	50.4891
PCBP1	47.5634	49.5695	43.2524	42.2454	-0.124211	6.62282	2.98461	0.0840598	0.102624	-2.47623
DDX21	18.6584	16.6535	43.2185	41.2165	-1.56561	7.51121	409.586	4.51e-91	1.51e-89	-208.029
PPP1R14B	69.03	77.5552	43.154	44.0309	0.441247	6.86354	33.9795	5.57e-09	1.28e-08	19.0059
EDEM2	48.436	54.8804	42.8027	42.9937	-0.0403246	7.61323	0.297566	0.585412	0.622274	-0.535439
MAPK6	23.8322	21.2433	42.6758	40.7152	-1.19547	7.76207	244.282	4.58e-55	6.77e-54	-125.12
RARS	36.2327	35.6084	42.6411	43.9966	-0.578169	7.40419	72.5895	1.6e-17	5.98e-17	-38.6763
SELK	26.8228	29.4381	42.561	42.4144	-0.903228	6.59743	143.236	5.22e-33	3.74e-32	-74.3327
PDCD5	34.1414	36.6587	42.5452	41.2244	-0.551034	6.76815	57.247	3.84e-14	1.19e-13	-30.8897
IGSF8	22.2958	23.3367	42.5335	40.2288	-1.16725	6.71511	248.609	5.22e-56	7.85e-55	-127.292
TMEM214	22.1302	22.986	42.5091	43.4526	-1.23819	7.68719	330.342	8.1e-74	1.9e-72	-168.3
PSMC3	108.05	121.386	42.4916	42.5393	1.12362	7.69923	230.761	4.07e-52	5.55e-51	118.331
MAPRE1	57.6413	56.5756	42.4657	43.9201	0.0949364	7.32905	1.9494	0.162652	0.190692	1.81615
DYNLRB1	54.2	61.3702	42.4612	41.6921	0.149216	7.63138	4.05179	0.0441245	0.0558973	3.12074
TNFRSF10B	40.264	39.3284	42.42	39.9631	-0.357902	8.02103	27.0839	1.95e-07	4.01e-07	-15.4512
SERPINH1	52.902	57.2844	42.3506	42.4661	0.0692259	8.19735	1.01911	0.312731	0.351362	1.16241
VEGFB	36.5239	41.963	42.3461	42.3276	-0.417892	6.28505	25.8452	3.7e-07	7.48e-07	-14.8099
PMAIP1	37.3332	32.6361	42.3441	44.3079	-0.616172	6.78034	58.3049	2.24e-14	7.05e-14	-31.4276
SERP1	20.6092	20.1905	42.3171	43.0191	-1.37261	7.86738	408.975	6.13e-91	2.05e-89	-207.723
HNRNPC	41.2668	42.3427	42.3051	42.6107	-0.33052	8.58091	25.5743	4.26e-07	8.56e-07	-14.6696
RPL26	26.5975	31.5935	42.2886	40.4461	-0.816311	6.78235	93.3739	4.33e-22	2.01e-21	-49.1915
EIF2A	20.7126	21.493	42.2208	42.1309	-1.30717	7.38897	361.762	1.16e-80	3.12e-79	-184.055
TUBA1B	80.5366	82.7283	42.1744	45.8058	0.583984	8.07781	70.4094	4.82e-17	1.76e-16	37.5714
SLC38A2	39.9955	34.723	42.0877	41.9217	-0.476847	8.35397	38.1349	6.6e-10	1.6e-09	-21.1385
COPS2	19.0521	17.8689	42.0397	40.4165	-1.46722	7.57121	416.431	1.46e-92	4.99e-91	-211.46
EIF3H	28.6624	30.7385	41.9935	40.9907	-0.790677	8.17501	132.305	1.28e-30	8.47e-30	-68.8282
ATP5F1	78.994	81.7432	41.9427	43.5908	0.60204	7.96669	80.182	3.41e-19	1.38e-18	42.5211
TFE3	36.1557	38.7462	41.9021	39.9889	-0.437086	7.70739	38.9506	4.35e-10	1.07e-09	-21.5565
JUNB	20.6017	21.8103	41.8417	43.2801	-1.31315	6.21812	286.814	2.46e-64	4.65e-63	-146.466
STK17A	21.4018	22.6009	41.7604	42.1604	-1.23964	7.66385	325.414	9.58e-73	2.2e-71	-165.829
CLSTN1	35.2017	34.6101	41.7358	40.8175	-0.549968	8.04869	67.9578	1.67e-16	5.94e-16	-36.3283
RHOQ	26.306	27.1223	41.7163	40.8479	-0.936135	7.63909	191.134	1.8e-43	1.88e-42	-98.4245
ATPIF1	48.9335	55.7369	41.6423	41.079	0.0310573	6.99854	0.164915	0.684671	0.715781	0.378817
TGOLN2	58.3649	50.9992	41.6325	44.1363	0.0429599	8.72679	0.308736	0.578457	0.615723	0.547391
SERF2	37.0426	41.9012	41.6209	40.5905	-0.366976	8.52513	25.1823	5.22e-07	1.04e-06	-14.4664
PTBP1	27.8978	28.5634	41.6029	41.7599	-0.870296	8.27047	173.177	1.5e-39	1.37e-38	-89.3973
CREB3L1	41.0294	42.6767	41.5944	38.8042	-0.250209	7.67876	12.7733	0.000351601	0.000557781	-7.95301
AIP	44.0837	48.8919	41.474	40.4721	-0.126257	6.4642	2.66879	0.102334	0.123515	-2.27951
SRSF6	27.1525	26.3988	41.4612	40.3088	-0.918752	7.40604	178.327	1.12e-40	1.07e-39	-91.9866
ATP13A3	20.6031	16.4734	41.452	38.3973	-1.41446	8.57004	221.645	3.96e-50	5.11e-49	-113.754
CDC16	27.1748	27.2128	41.3314	40.1269	-0.890959	7.38736	170.554	5.6e-39	4.97e-38	-88.0779
MRC2	41.5916	42.0131	41.3173	40.8821	-0.2837	8.45837	18.8128	1.44e-05	2.59e-05	-11.1469
EPAS1	32.827	30.4633	41.292	38.4185	-0.640852	8.35527	77.9223	1.07e-18	4.24e-18	-41.3773
AHSA1	43.221	45.6143	41.2812	40.6724	-0.191956	7.27897	7.78909	0.00525627	0.00739572	-5.24833
KPNB1	43.3231	39.5421	41.2644	41.0123	-0.29761	8.61742	17.7542	2.51e-05	4.42e-05	-10.5912
LIMA1	27.0163	24.9067	41.2462	38.1269	-0.920344	8.03864	152.989	3.85e-35	3.01e-34	-79.242
IRAK1	47.7182	50.463	41.2335	43.6306	-0.0978179	7.81516	2.01108	0.156154	0.183601	-1.85691
TOMM34	62.4699	66.261	41.1851	44.4369	0.280268	7.06677	15.0002	0.000107499	0.000178593	9.13803
PLS3	39.5714	36.2352	41.183	40.2112	-0.41055	7.65793	32.6422	1.11e-08	2.49e-08	-18.3183
GNAI2	53.7937	56.3645	41.156	41.4141	0.107673	8.81595	2.66526	0.102561	0.123779	2.2773
CTTN	47.1065	48.5056	41.0944	41.8456	-0.103017	8.57718	2.47494	0.115674	0.138541	-2.15698
DNAJC8	49.6184	50.0519	41.0802	41.4528	-0.0359134	7.18663	0.281664	0.595613	0.631935	-0.518165
HK1	51.5892	50.7136	41.0566	41.375	0.00352714	8.44475	0.00289262	0.957108	0.96291	0.0438391
PTGES	12.8456	11.8762	41.0188	39.7308	-2.01563	6.03309	577.495	1.32e-127	8.37e-126	-292.154
PTPN1	27.1388	27.2186	41.0015	37.2995	-0.834894	7.20874	128.902	7.12e-30	4.53e-29	-67.1142
MKRN2	13.5252	14.5653	40.9943	39.3132	-1.82379	6.65189	564.706	7.96e-125	4.67e-123	-285.749
AUP1	58.5488	68.8582	40.9729	42.2549	0.305871	7.3948	14.6901	0.000126709	0.000209236	8.97362
RNF11	39.6844	36.5609	40.9486	41.7691	-0.425405	7.27459	35.0327	3.24e-09	7.54e-09	-19.547
GNL3	24.4443	23.8737	40.8056	42.3448	-1.09111	7.11712	243.275	7.6e-55	1.11e-53	-124.615
SCYL1	23.3544	25.9666	40.7778	42.1823	-1.05849	7.49376	209.42	1.84e-47	2.19e-46	-107.613
PSMA5	45.4149	49.5883	40.7171	40.3699	-0.0798378	8.2804	1.32865	0.249046	0.284374	-1.39012
DAZAP2	33.6046	32.8994	40.6864	40.8288	-0.601673	8.05749	81.9853	1.37e-19	5.66e-19	-43.4335
SEZ6L2	23.8398	24.9679	40.6701	39.3229	-1.02105	7.39286	216.586	5.02e-49	6.26e-48	-111.212
XBP1	20.2197	20.5419	40.6226	40.7977	-1.30629	6.89265	345.956	3.22e-77	8.09e-76	-176.13
NFKB2	27.34	30.4462	40.6008	38.5877	-0.763044	7.59177	106.428	5.94e-25	3.1e-24	-55.7829
PON2	51.9176	54.774	40.5296	40.0564	0.096572	7.72942	2.03885	0.153326	0.180501	1.87519
FBN1	36.9217	30.9099	40.5274	37.4207	-0.508361	9.51213	35.0017	3.29e-09	7.66e-09	-19.5311
JAK1	25.9084	23.4063	40.4983	38.1999	-0.982291	8.00262	171.488	3.5e-39	3.14e-38	-88.5479
PRDX3	59.7804	59.5278	40.4904	42.8809	0.209115	7.72022	9.47716	0.00208046	0.00305532	6.17517
POMP	51.2895	57.4059	40.3693	39.7999	0.130737	6.35995	2.75128	0.0971764	0.117559	2.33123
CNIH1	49.2605	47.1578	40.3208	41.7775	-0.0759391	6.52849	1.06922	0.301121	0.339194	-1.20024
STC1	66.9737	63.0946	40.3203	39.7486	0.391956	8.04423	32.6035	1.13e-08	2.54e-08	18.2983
CYC1	49.0283	55.0372	40.3184	41.4662	0.0392804	6.81256	0.268161	0.604568	0.640746	0.503241
UBE2L6	43.5881	46.1497	40.1981	38.6915	-0.122482	6.83429	2.92785	0.0870635	0.106089	-2.44112
AKIRIN2	20.5964	21.4389	40.168	38.8142	-1.2182	6.27409	253.905	3.66e-57	5.68e-56	-129.951
SIGLEC15	94.2153	91.1389	40.0578	38.2429	0.935034	8.13793	185.312	3.35e-42	3.37e-41	95.4982
ATP6V0B	30.764	33.3113	39.8386	39.577	-0.617963	7.3157	77.0432	1.67e-18	6.55e-18	-40.9321
FAM32A	55.8464	58.4767	39.791	40.78	0.196634	6.8329	7.81462	0.00518252	0.00729752	5.26246
GSR	25.5073	27.1153	39.7824	37.2625	-0.858429	7.04791	138.275	6.34e-32	4.38e-31	-71.8352
DNAJC1	24.1885	24.4386	39.7576	38.6385	-0.997218	6.65374	191.543	1.46e-43	1.53e-42	-98.6298
RNF187	23.3056	24.7495	39.7268	37.4291	-0.991478	7.03151	185.565	2.95e-42	2.97e-41	-95.6252
OS9	31.4519	32.1151	39.5345	36.7974	-0.572327	7.82392	67.3483	2.28e-16	8.02e-16	-36.0192
STX10	32.375	36.959	39.5271	39.3205	-0.49393	6.37635	37.4251	9.5e-10	2.28e-09	-20.7746
NPC1	10.525	10.1224	39.52	37.7677	-2.21237	8.34705	961.653	3.89e-211	9.73e-209	-484.488
ADAM9	59.9257	45.8994	39.4852	42.5095	0.0607767	8.63311	0.363084	0.546798	0.585103	0.603675
BHLHE40	34.5624	33.5605	39.4696	39.9646	-0.529625	7.46994	61.2838	4.94e-15	1.61e-14	-32.9411
NCL	54.6679	52.7411	39.4519	38.5307	0.15382	8.614	5.32903	0.0209731	0.0276059	3.86452
COX4I1	50.3164	56.7191	39.4473	39.8783	0.123848	8.09302	2.89905	0.088632	0.107849	2.42326
GNPDA1	21.5819	22.0088	39.3282	39.1147	-1.15578	7.27189	284.603	7.46e-64	1.39e-62	-145.356
RPL28	17.341	21.4154	39.3131	37.9911	-1.30479	8.01468	218.662	1.77e-49	2.24e-48	-112.255
WDFY1	8.7744	7.34654	39.2798	39.6004	-2.59836	7.44193	881.867	8.58e-194	1.74e-191	-444.552
UBL5	54.7769	65.391	39.257	40.1853	0.288589	6.87146	11.8991	0.000561606	0.000873025	7.48471
VMP1	91.5433	96.6171	39.2495	39.9911	0.939443	9.10049	196.595	1.16e-44	1.25e-43	101.169
MAP2K2	35.2463	40.6607	39.2152	37.9111	-0.331523	7.9589	18.7646	1.48e-05	2.65e-05	-11.1217
MAP1LC3B	20.8797	22.749	39.1301	37.3344	-1.11792	7.67109	240.448	3.14e-54	4.53e-53	-123.195
FKBP1A	71.481	72.1973	39.105	41.6195	0.523805	7.32136	57.2592	3.82e-14	1.19e-13	30.896
BOD1	18.9435	19.625	39.0956	38.9482	-1.32502	6.23976	302.934	7.56e-68	1.54e-66	-154.553
NRBF2	24.157	21.0196	39.0361	35.5263	-1.03089	6.1397	130.386	3.37e-30	2.18e-29	-67.8616
IER3	52.1552	57.0347	39.0292	39.1552	0.173566	6.27775	5.04724	0.0246652	0.032216	3.70236
YIF1B	29.6129	31.6002	38.9484	38.6684	-0.650802	7.1178	86.1095	1.7e-20	7.33e-20	-45.5196
GJA1	33.692	29.5273	38.9435	37.5915	-0.583627	7.05775	54.565	1.5e-13	4.51e-13	-29.5256
PSMB5	48.0778	55.1624	38.8828	36.9803	0.135937	6.59168	2.80645	0.0938857	0.113811	2.36568
CCT5	50.2535	50.0409	38.8465	39.0857	0.0558642	8.31594	0.728142	0.393486	0.433648	0.93271
SND1	28.8599	29.4361	38.777	38.7612	-0.719663	8.11445	118.445	1.39e-27	8.11e-27	-61.8439
MTPN	31.4866	24.3393	38.6975	39.1564	-0.787278	7.31734	63.42	1.67e-15	5.61e-15	-34.0258
FAM168B	17.8507	16.3452	38.6226	37.7657	-1.46746	7.60113	401.51	2.58e-89	8.3e-88	-203.981
ZRANB2	27.3473	24.2573	38.5836	39.6877	-0.908728	7.68369	144.096	3.39e-33	2.44e-32	-74.7658
SCAMP3	33.4946	33.3518	38.567	37.6719	-0.497841	6.76878	49.9757	1.56e-12	4.41e-12	-27.1885
SDHB	37.237	41.5291	38.5504	37.6623	-0.260891	6.88149	12.1678	0.00048621	0.00076014	-7.62887
NCOA4	37.2112	35.4127	38.4686	38.5532	-0.392804	7.60847	33.0352	9.05e-09	2.04e-08	-18.5205
H3F3B	57.0628	59.1885	38.4412	38.9086	0.279601	8.49687	18.0682	2.13e-05	3.77e-05	10.7562
GEM	51.9062	53.1635	38.433	38.5437	0.14069	7.20089	4.30744	0.0379459	0.0484609	3.27159
PCMT1	48.3457	50.5841	38.357	40.3149	0.0224724	7.26489	0.105103	0.74579	0.772353	0.293311
FKBP2	43.876	51.0158	38.339	38.2236	0.0011612	6.39915	0.000196606	0.988813	0.991027	0.0112503
SUMO1	71.5628	76.4066	38.3247	38.7218	0.633247	7.18757	81.9385	1.4e-19	5.8e-19	43.4099
GOLGA7	21.3157	20.7847	38.3103	35.4846	-1.11793	6.51566	211.725	5.77e-48	6.97e-47	-108.771
PLEKHM2	19.2389	18.8972	38.31	37.7231	-1.30356	7.23565	353.299	8.11e-79	2.09e-77	-179.812
HOTAIRM1	27.1982	30.6996	38.2885	39.1104	-0.727102	5.99344	76.0835	2.72e-18	1.06e-17	-40.4462
GLUD1	41.4643	40.6771	38.2784	38.4677	-0.210034	7.62465	9.87996	0.00167089	0.00247872	-6.3944
TMEM30A	49.7902	43.0069	38.2553	38.5137	-0.0341759	8.06051	0.191271	0.661861	0.694491	-0.4127
RPL39	25.1814	30.0562	38.2362	38.8226	-0.78878	6.48319	83.9752	5.01e-20	2.11e-19	-44.4402
UBE2H	25.2089	23.2318	38.2313	35.0666	-0.905635	7.94731	144.909	2.25e-33	1.64e-32	-75.1751
RSL24D1	24.8738	25.8865	38.1848	36.6967	-0.869211	6.90123	149.698	2.02e-34	1.53e-33	-77.5857
GOLGA2	21.1912	20.6058	38.181	37.7752	-1.16982	8.03242	299.654	3.92e-67	7.88e-66	-152.907
FDFT1	27.4365	28.2232	38.1763	33.8204	-0.67974	7.70603	81.2449	1.99e-19	8.18e-19	-43.0589
LTBP1	51.2982	44.7229	38.1741	38.1741	0.0229899	8.59295	0.0909113	0.763022	0.788209	0.270469
ATP6V1A	39.5609	37.1799	38.155	35.1776	-0.2426	7.89451	11.1419	0.000843983	0.00128653	-7.07738
RAB32	31.6647	35.9198	38.042	38.4333	-0.486653	5.77433	32.1539	1.42e-08	3.17e-08	-18.067
PLAUR	24.9181	27.3391	38.0358	37.6796	-0.843305	7.49477	140.135	2.49e-32	1.74e-31	-72.7714
ANXA6	64.0061	67.4392	38.0259	40.5248	0.434668	8.42191	40.1822	2.31e-10	5.77e-10	22.1871
ETF1	26.4359	25.7973	38.0184	36.9842	-0.830082	7.53127	148.048	4.63e-34	3.46e-33	-76.7552
GLRX	26.4804	29.7711	37.9716	35.547	-0.694748	8.05527	85.1518	2.76e-20	1.18e-19	-45.0353
CDH13	25.8444	23.2896	37.9559	36.7922	-0.913227	8.1305	153.775	2.59e-35	2.04e-34	-79.6374
PSMD3	42.4966	45.4609	37.9406	37.1954	-0.0810183	7.96015	1.40688	0.235575	0.26991	-1.44573
CST3	41.0884	46.5988	37.7446	34.7761	-0.0346655	6.94546	0.189822	0.663064	0.69542	-0.410883
TMED4	49.4939	50.0672	37.7192	37.3487	0.0992193	7.65399	2.22681	0.135634	0.160926	1.9978
SNW1	31.6311	33.0136	37.7115	36.719	-0.511645	6.71952	51.1869	8.4e-13	2.41e-12	-27.8056
ZFAND5	19.2167	17.807	37.7097	35.8497	-1.29848	7.97235	320.132	1.36e-71	3.08e-70	-163.179
HIST2H2BE	23.8866	23.6857	37.7	38.5803	-0.989188	6.45365	181.89	1.87e-41	1.83e-40	-93.7778
RCN1P2	37.6959	35.4362	37.6766	34.2897	-0.285157	5.36854	10.2648	0.00135593	0.0020284	-6.60327
FLNC	14.7322	14.5431	37.641	38.9776	-1.696	8.31458	619.265	1.08e-136	8.02e-135	-313.074
EFHD2	45.1497	48.3042	37.6343	39.512	-0.0314758	7.05139	0.19531	0.658534	0.691294	-0.41774
VAMP2	20.3247	22.5666	37.6184	40.7355	-1.17746	6.98617	231.816	2.39e-52	3.3e-51	-118.861
MDH2	44.9296	47.1345	37.6043	38.2764	-0.0292761	7.55211	0.1877	0.664838	0.697119	-0.408212
WTAP	18.7623	19.4055	37.5277	36.8586	-1.2709	7.70967	347.924	1.2e-77	3.03e-76	-177.117
ANXA7	49.7298	51.288	37.5125	36.6715	0.137175	7.25309	4.04956	0.044183	0.0559618	3.11942
LMNA	63.0908	68.4933	37.4852	39.3827	0.467321	8.77706	45.1313	1.84e-11	4.93e-11	24.7173
AKR7A2	31.7851	36.0086	37.4794	34.2012	-0.389101	6.26994	20.9542	4.7e-06	8.73e-06	-12.2671
PI3	10.1834	9.90132	37.4743	34.5097	-2.14971	4.11778	422.404	7.31e-94	2.55e-92	-214.453
XRCC5	67.4981	67.5648	37.4531	38.5154	0.522109	8.43587	62.9943	2.07e-15	6.92e-15	33.8098
CDKN1A	65.3236	69.1026	37.4174	42.4227	0.443692	7.59282	34.4412	4.39e-09	1.01e-08	19.2432
PVRL2	36.1363	36.892	37.4108	36.8283	-0.331921	7.42014	24.3722	7.94e-07	1.57e-06	-14.0461
SRSF4	36.0912	38.1182	37.3277	36.0275	-0.291634	7.19757	17.4489	2.95e-05	5.16e-05	-10.4307
IGFBP3	19.8177	19.5918	37.2636	36.6248	-1.21491	7.34096	312.899	5.1e-70	1.11e-68	-159.552
TMEM106C	48.7287	49.1564	37.2435	38.7488	0.0572085	7.4776	0.72143	0.395675	0.435735	0.927162
OPTN	26.9474	26.2317	37.2014	35.3438	-0.75618	7.66295	119.459	8.31e-28	4.9e-27	-62.3549
MSMO1	9.13197	8.56233	37.2013	31.6091	-2.26763	6.36531	584.768	3.44e-129	2.24e-127	-295.797
YIF1A	22.446	24.9857	37.1976	37.6108	-0.965656	6.52168	155.705	9.82e-36	7.85e-35	-80.6085
RALY	50.9238	56.82	37.1883	37.7386	0.215708	7.32919	8.74045	0.00311228	0.00448677	5.7724
GSTP1	39.2692	48.3638	37.166	38.7757	-0.101918	6.60011	1.26526	0.260657	0.296532	-1.34455
GABARAPL1	11.2163	12.0443	37.1323	33.6286	-1.91353	6.97261	582.214	1.24e-128	7.94e-127	-294.518
NQO1	192.608	206.829	37.1081	42.0679	2.02684	8.81015	676.008	4.93e-149	4.7e-147	341.489
ZC3H15	30.4296	29.3757	37.1006	37.9363	-0.635283	7.04428	83.1818	7.48e-20	3.13e-19	-44.0389
HADHA	63.9902	63.4925	37.0521	37.3963	0.467917	7.91403	49.878	1.64e-12	4.64e-12	27.1387
HIGD2A	43.9932	49.2	36.9897	34.7366	0.0690532	5.07531	0.576412	0.447722	0.488535	0.803582
CDC34	18.6439	21.0173	36.9765	38.4368	-1.23533	6.32081	231.456	2.87e-52	3.93e-51	-118.68
ECE1	50.0155	49.0075	36.8553	36.0458	0.133716	8.57291	4.10967	0.0426388	0.0541359	3.15499
SLC25A3	38.8656	40.9075	36.8394	36.3253	-0.183512	7.79136	7.39822	0.00652885	0.00908332	-5.03152
OAT	23.1252	21.4855	36.8272	38.3301	-1.06034	7.01145	209.411	1.85e-47	2.2e-46	-107.608
SYT11	24.0534	22.4697	36.7911	36.1922	-0.957592	7.6375	185.026	3.87e-42	3.89e-41	-95.3545
MAPKAPK2	24.9948	25.7649	36.7468	36.2645	-0.832639	7.35887	149.772	1.94e-34	1.48e-33	-77.6229
TLN1	35.3275	34.8697	36.7349	38.055	-0.399432	8.82404	36.7219	1.36e-09	3.25e-09	-20.414
STAU1	43.1439	43.7206	36.7315	36.0444	-0.0528845	7.64669	0.628629	0.427859	0.468488	-0.848962
TMCO3	67.122	61.6503	36.7117	38.596	0.466172	7.82228	41.7922	1.02e-10	2.59e-10	23.0109
ITGA7	42.987	45.0348	36.6965	35.7939	-0.0282083	8.29285	0.178125	0.672989	0.704766	-0.396026
FADS3	21.9454	24.1359	36.6386	35.5996	-0.956976	7.88318	178.953	8.2e-41	7.87e-40	-92.3016
MOGS	29.4499	31.4275	36.5776	36.5349	-0.572472	7.16337	67.1897	2.47e-16	8.67e-16	-35.9388
GLG1	32.2076	29.6632	36.5544	36.3723	-0.5451	8.65373	60.9316	5.91e-15	1.92e-14	-32.7623
KHDRBS1	42.9294	43.231	36.5405	35.5661	-0.0513086	7.44614	0.581349	0.445784	0.486564	-0.807921
MEG3	5.08618	5.01582	36.466	38.4948	-3.19944	8.8154	1911.64	0	0	#NAME?
WDR45B	16.236	18.3928	36.4504	34.3267	-1.33983	6.90445	286.142	3.45e-64	6.47e-63	-146.128
CMPK1	42.9565	40.7444	36.3049	37.5776	-0.127883	7.54517	3.42884	0.0640672	0.0794506	-2.74782
RHBDD2	38.1748	41.5172	36.2049	36.4636	-0.175185	6.84177	5.86088	0.0154811	0.0207186	-4.16814
HSPB8	32.4625	34.1218	36.1448	31.1051	-0.322966	6.89246	15.5783	7.92e-05	0.000133202	-9.44406
PSMD7	36.1471	37.1021	36.1379	36.1154	-0.288422	6.94856	17.5483	2.8e-05	4.9e-05	-10.4829
PTGFRN	40.4317	38.6645	36.104	36.4705	-0.18383	8.21809	7.50359	0.00615761	0.00860085	-5.09007
UQCRQ	49.586	60.0651	36.0794	34.9461	0.317829	6.3362	12.4842	0.000410399	0.000646959	7.79838
EXT2	43.3651	42.692	36.0671	35.1389	-0.0348371	7.99427	0.273051	0.601293	0.637503	-0.508673
CFI	51.6138	48.7338	35.9776	33.8568	0.214869	7.64645	9.14201	0.00249807	0.00364003	5.99224
KRT10	20.2022	22.0617	35.953	34.5234	-1.04612	6.2502	174.557	7.48e-40	6.89e-39	-90.091
TAF13	36.6506	34.1153	35.9489	36.475	-0.341302	5.95879	18.1117	2.08e-05	3.69e-05	-10.779
ACTR2	77.9874	66.0168	35.9423	38.1327	0.651484	8.12366	61.5022	4.42e-15	1.45e-14	33.0521
TCEB2	38.7097	44.1911	35.9298	33.7551	-0.0581052	5.72414	0.428648	0.512653	0.552568	-0.668156
SRRM1	13.6317	12.8764	35.9189	35.0671	-1.7291	8.01584	599.097	2.63e-132	1.78e-130	-302.974
DDX5	84.691	81.6655	35.9165	35.8131	0.905609	9.01739	184.318	5.53e-42	5.51e-41	94.9985
TCEA1	19.4181	18.6561	35.8805	31.4759	-1.13131	7.20694	202.785	5.15e-46	5.87e-45	-104.279
RTFDC1	32.0069	33.2493	35.8369	35.5804	-0.438373	7.21935	41.2062	1.37e-10	3.47e-10	-22.7111
IPO5	24.0427	22.1922	35.8007	33.1274	-0.884173	8.46028	144.028	3.5e-33	2.52e-32	-74.7315
TRIM28	40.3961	44.6212	35.798	38.0989	-0.105958	7.62312	2.11427	0.145932	0.17239	-1.92461
UBE2J1	33.6444	33.1577	35.7852	37.1866	-0.435418	7.54661	41.5006	1.18e-10	2.99e-10	-22.8618
DCBLD2	128.754	117.439	35.7046	38.5062	1.42235	10.0463	362.837	6.79e-81	1.82e-79	184.594
DDX3X	38.0524	33.6672	35.6824	35.6402	-0.299799	8.21193	16.1207	5.94e-05	0.000101242	-9.73068
EIF4G2	51.9116	48.3294	35.6651	37.5564	0.145309	8.84018	4.33385	0.0373617	0.0477395	3.28711
UBA1	46.2697	50.2113	35.6496	36.6405	0.108194	8.37127	2.47064	0.115991	0.138863	2.15425
NDFIP1	39.0416	37.8817	35.5451	36.3949	-0.211353	8.11525	10.0411	0.00153085	0.00228014	-6.48193
UBXN1	32.8684	36.9291	35.5326	35.7422	-0.338581	6.78307	19.9078	8.13e-06	1.48e-05	-11.7204
EIF3G	31.9063	34.3741	35.4929	35.7897	-0.413232	7.26849	34.8641	3.54e-09	8.21e-09	-19.4604
REEP5	64.0383	63.6929	35.3923	36.5368	0.520442	7.98834	61.1422	5.31e-15	1.73e-14	32.8692
NAP1L1	23.6818	23.2799	35.3756	35.256	-0.896897	8.39844	183.44	8.6e-42	8.5e-41	-94.5571
DYNLL1	76.6107	82.0428	35.3562	36.5471	0.833553	7.66582	143.806	3.92e-33	2.82e-32	74.6201
COX6C	54.5256	61.7634	35.3215	35.9478	0.397984	7.44088	28.5705	9.03e-08	1.91e-07	16.2196
IQGAP1	41.5953	35.7061	35.3052	36.4113	-0.199477	8.95692	6.40506	0.0113796	0.0154393	-4.47593
NUCB2	28.6048	29.6977	35.2787	33.3092	-0.542713	8.47843	63.3885	1.7e-15	5.7e-15	-34.0099
UBE2R2	21.9206	21.6874	35.2318	34.0259	-0.975541	7.19237	197.399	7.72e-45	8.41e-44	-101.573
HIST1H1C	83.6097	98.6074	35.1255	36.1244	1.04626	5.78154	128.3	9.65e-30	6.11e-29	66.8109
BAG3	31.3679	32.7425	35.0898	33.5504	-0.406834	6.82723	32.4345	1.23e-08	2.76e-08	-18.2114
IFITM3	41.6912	49.037	35.0514	32.0255	0.126938	6.01972	1.92268	0.165562	0.193805	1.79841
COPB2	31.5171	30.1384	35.0352	36.0701	-0.513663	8.40534	58.1456	2.43e-14	7.63e-14	-31.3466
CYCS	34.1849	34.4074	35.0141	36.8187	-0.374593	7.60658	30.5928	3.18e-08	6.92e-08	-17.263
YPEL5	21.9381	21.8023	34.9959	34.6849	-0.979898	6.94644	198.502	4.43e-45	4.87e-44	-102.127
UBXN4	44.6475	40.0215	34.9733	35.0621	-0.0340839	7.92362	0.216	0.642105	0.675417	-0.443004
CYBRD1	36.9546	34.0328	34.9556	33.1144	-0.247487	7.80051	11.6751	0.000633413	0.000980626	-7.36439
EDIL3	11.0462	9.07429	34.9261	35.8526	-2.12221	7.42029	557.826	2.5e-123	1.44e-121	-282.303
TCIRG1	39.1286	43.7691	34.9249	36.3983	-0.0913249	7.69854	1.56393	0.21109	0.2435	-1.55547
CA12	58.5347	57.4396	34.8711	31.3844	0.499405	8.64995	47.7333	4.88e-12	1.35e-11	26.0452
AP3S1	25.8703	26.1749	34.8416	32.9497	-0.689617	6.91172	93.973	3.2e-22	1.49e-21	-49.4941
CCDC124	28.4315	30.7835	34.8267	36.2771	-0.572108	6.08024	52.1173	5.23e-13	1.52e-12	-28.2795
SNX2	26.0025	26.4034	34.8071	33.8716	-0.698342	7.33862	105.188	1.11e-24	5.75e-24	-55.157
SEC24C	34.5074	35.4522	34.7909	35.5141	-0.315229	7.86358	22.4954	2.11e-06	4.02e-06	-13.0705
SLC1A5	32.143	33.2497	34.7525	35.2376	-0.406171	7.13322	35.2355	2.92e-09	6.83e-09	-19.6512
ATP5G2	33.4389	37.0258	34.711	33.981	-0.271651	7.42784	14.1991	0.000164446	0.000268877	-8.71293
PMP22	29.6465	30.0399	34.6981	34.9717	-0.531244	6.8841	59.0751	1.52e-14	4.82e-14	-31.819
LINC-PINT	6.22825	6.39013	34.6637	33.0905	-2.73298	6.91434	1281.67	1.09e-280	6.71e-278	-644.638
CEBPG	8.1524	8.12144	34.6541	34.149	-2.388	6.95622	1060.2	1.47e-232	4.73e-230	-533.812
RAD21	38.8344	35.1354	34.6469	34.54	-0.211429	8.09827	8.6032	0.00335572	0.00482173	-5.69709
TFPI	22.6087	21.8121	34.6086	31.6274	-0.884569	8.68311	152.186	5.77e-35	4.49e-34	-78.838
CUEDC2	53.7192	59.7486	34.5319	36.3872	0.369842	6.29672	21.468	3.6e-06	6.74e-06	12.5352
RHOC	57.7318	63.7678	34.4345	35.3378	0.491929	7.85975	47.6398	5.12e-12	1.41e-11	25.9975
FNBP4	12.9304	12.0567	34.4269	31.5835	-1.70961	7.81095	506.376	3.9e-112	1.87e-110	-256.53
SH3BGRL	63.8925	62.5705	34.3984	34.5764	0.566518	7.0798	67.8171	1.79e-16	6.36e-16	36.257
IER3IP1	46.6948	48.0762	34.3971	36.5681	0.109366	6.22943	2.06601	0.150615	0.177595	1.89303
NDUFA4	42.8436	47.7797	34.3766	35.1089	0.0748452	7.44548	1.06406	0.302292	0.340384	1.19636
NT5DC2	48.82	54.1619	34.3489	35.1582	0.258845	7.95347	13.1514	0.000287308	0.000459936	8.15496
POLR2K	39.6521	41.8338	34.3281	33.3399	-0.0402662	6.29383	0.28621	0.59266	0.628988	-0.523135
UAP1	18.4018	18.1965	34.3056	35.0284	-1.22979	6.85032	302.784	8.15e-68	1.65e-66	-154.478
PSMD4	61.7309	66.5731	34.1759	33.8907	0.60622	7.47775	75.6018	3.47e-18	1.34e-17	40.2023
RPS26	35.6932	43.4023	34.1523	34.07	-0.0952292	6.18171	1.09409	0.295566	0.333369	-1.21886
COX7B	47.762	50.6999	34.117	34.2611	0.217784	7.26388	9.9671	0.00159362	0.0023691	6.44175
COPS6	45.3865	50.2353	34.1167	35.2149	0.155555	7.14309	4.53201	0.0332664	0.042803	3.40321
SHC1	60.0815	60.0263	34.0565	32.0782	0.552585	7.92461	65.007	7.46e-16	2.56e-15	34.8314
ACTN4	55.6054	56.6802	34.0255	34.4066	0.406294	8.37827	38.4223	5.7e-10	1.39e-09	21.2858
KPNA2	63.1887	67.4653	34.0143	35.7922	0.59618	7.56005	72.7019	1.51e-17	5.66e-17	38.7332
SHISA5	46.1225	48.3535	33.9421	32.0501	0.20928	7.80793	9.14302	0.00249668	0.00363837	5.99279
LASP1	35.7186	36.5178	33.9298	33.5797	-0.210552	8.25417	10.2511	0.00136607	0.00204294	-6.59582
CDV3	26.0914	25.2214	33.9226	32.6104	-0.682871	7.33971	96.6207	8.4e-23	4.02e-22	-50.8316
KYNU	57.5422	59.9313	33.9131	33.4052	0.495001	7.41139	53.1146	3.15e-13	9.25e-13	28.7873
DSTN	41.6022	44.313	33.9022	34.6393	0.0177266	7.51144	0.0668978	0.795908	0.819087	0.228271
DPP7	32.7728	35.9964	33.9008	33.3207	-0.275539	6.89039	14.1997	0.000164397	0.000268827	-8.71322
ZYX	23.7494	25.2149	33.8673	32.0582	-0.737496	6.97644	104.011	2.01e-24	1.03e-23	-54.5627
ARCN1	31.4656	28.1846	33.8385	33.7923	-0.488994	7.37487	43.1537	5.06e-11	1.31e-10	-23.707
ADAMTS1	24.6177	21.3435	33.7987	33.9305	-0.867104	7.9909	123.262	1.22e-28	7.46e-28	-64.2718
RAN	52.2675	55.6539	33.7922	34.805	0.345565	8.01349	25.7901	3.81e-07	7.69e-07	14.7814
DBI	75.5874	79.8962	33.7227	34.607	0.877999	7.37823	161.005	6.82e-37	5.66e-36	83.2753
CDC42	61.0123	58.3966	33.7102	32.1678	0.549903	7.59456	62.3749	2.84e-15	9.41e-15	33.4953
LOXL3	31.0014	31.9981	33.6738	31.8855	-0.365783	7.44408	27.9904	1.22e-07	2.56e-07	-15.9199
MAPK3	35.1009	37.7985	33.65	33.3396	-0.186343	7.30781	7.12139	0.00761698	0.010516	-4.87737
TCEAL8	46.8815	48.4977	33.6238	34.7221	0.172746	5.93082	4.89074	0.0270011	0.0351117	3.61188
TUBB6	103.632	113.269	33.468	36.226	1.32978	8.43544	328.541	2e-73	4.63e-72	167.397
MYL9	35.8336	38.7463	33.438	35.7898	-0.200597	5.73428	5.73839	0.016598	0.0221472	-4.09847
GABARAPL2	18.2384	20.1704	33.419	32.9594	-1.09763	6.66467	208.23	3.34e-47	3.96e-46	-107.015
PITHD1	19.4613	19.8283	33.3604	31.0737	-1.02202	6.17188	168.101	1.92e-38	1.67e-37	-86.8443
SNHG3	10.3857	11.9191	33.342	36.2353	-1.94945	6.94246	552.677	3.29e-122	1.86e-120	-279.723
SRM	25.2865	29.559	33.3354	31.5319	-0.550745	6.14994	39.7927	2.82e-10	7.01e-10	-21.9877
SBDSP1	12.8962	13.5156	33.2504	31.6243	-1.60477	5.78654	366.439	1.12e-81	3.07e-80	-186.4
MET	55.7223	51.6272	33.2309	34.0395	0.366403	8.55188	27.8664	1.3e-07	2.72e-07	15.8558
ARL6IP1	50.0983	53.184	33.2223	33.1855	0.328905	7.5586	23.2461	1.43e-06	2.76e-06	13.461
CCT7	77.4314	79.9782	33.2222	33.4513	0.931157	7.89497	193.066	6.81e-44	7.24e-43	99.3954
PTTG1	58.0217	63.0697	33.2114	36.7959	0.48251	6.85531	39.0619	4.11e-10	1.01e-09	21.6134
DVL1	22.367	24.4313	33.1744	34.5211	-0.840802	6.9769	132.147	1.39e-30	9.15e-30	-68.7489
RSL1D1	18.3929	18.2107	33.1526	31.1425	-1.12094	7.27752	249.159	3.96e-56	5.97e-55	-127.568
H2AFZ	49.9822	54.1944	33.1352	33.7847	0.33027	6.90286	21.0604	4.45e-06	8.28e-06	12.3225
AKR1C1	45.9097	49.0441	33.0684	30.0672	0.280301	8.822	14.9458	0.000110643	0.00018359	9.1092
UQCRC2	31.2981	33.2012	33.0676	33.7992	-0.360203	7.67007	27.9648	1.24e-07	2.59e-07	-15.9067
TGIF1	10.2921	10.655	33.0582	30.3789	-1.90692	7.50993	659.206	2.22e-145	1.97e-143	-333.076
RAB10	51.9006	49.9215	32.9708	34.2352	0.291472	7.54194	18.1431	2.05e-05	3.63e-05	10.7955
UBE2C	56.0021	60.9819	32.9546	39.2667	0.388005	6.55237	19.4069	1.06e-05	1.91e-05	11.4582
MIR616	1.67862	1.83098	32.9431	40.5134	-4.6789	1.31172	230.972	3.66e-52	5e-51	-118.437
CYB5R3	37.4068	39.0871	32.9181	31.611	-0.0629169	8.01749	0.8625	0.35304	0.393033	-1.04117
DAP3	24.4782	25.6706	32.9094	30.9253	-0.656499	7.35776	86.0993	1.71e-20	7.36e-20	-45.5145
IGFBP4	3.66409	3.52424	32.8727	28.7369	-3.40754	5.67494	1103.51	5.7e-242	2.28e-239	-555.485
PHLDA3	31.6073	36.3049	32.7904	31.876	-0.237867	6.37968	8.44806	0.00365434	0.00522741	-5.61184
NMB	20.9754	23.9914	32.7475	30.8764	-0.809292	5.13023	75.586	3.5e-18	1.35e-17	-40.1942
CSE1L	56.6119	56.3433	32.7426	33.2765	0.466735	7.64574	48.9691	2.6e-12	7.28e-12	26.6754
MRPS35	24.2576	25.0798	32.7312	32.9089	-0.720048	6.15939	90.4315	1.91e-21	8.61e-21	-47.7046
RPA2	36.3147	36.8126	32.6692	33.8518	-0.171424	6.44121	5.53982	0.0185885	0.0246207	-3.98521
POFUT2	13.4368	13.9003	32.6433	32.312	-1.55678	7.42983	507.368	2.37e-112	1.15e-110	-257.027
NOMO1	30.8363	30.3893	32.6323	30.9926	-0.363649	7.81431	28.3807	9.97e-08	2.1e-07	-16.1216
NDUFAF2	20.5536	20.1701	32.6042	31.624	-0.965489	5.06144	125.5	3.96e-29	2.46e-28	-65.4
AURKAIP1	40.39	47.3616	32.4998	32.7842	0.118227	6.28741	1.93912	0.163764	0.191857	1.80933
UBAP1	26.6779	26.6311	32.4931	31.1152	-0.563059	6.80153	62.8233	2.26e-15	7.52e-15	-33.7229
QPCT	37.8235	35.4941	32.4694	31.3794	-0.108564	6.77717	2.20478	0.137583	0.163088	-1.98353
PPP1R15B	7.54216	7.47951	32.466	32.1513	-2.41294	7.10707	1101.96	1.24e-241	4.81e-239	-554.711
CDK7	17.7979	18.8053	32.421	29.9102	-1.07643	6.21459	179.738	5.53e-41	5.35e-40	-92.6962
RAB1B	46.1016	47.5963	32.406	33.639	0.1965	6.6087	7.47093	0.00627032	0.00874919	5.07193
WIPI1	12.7034	12.7277	32.3951	32.3583	-1.65644	6.63399	513.226	1.26e-113	6.29e-112	-259.961
GOLT1B	14.5684	13.1451	32.3632	33.5035	-1.55672	6.84246	403.42	9.92e-90	3.21e-88	-204.938
RP11-166D19.1	51.5905	52.9853	32.3623	33.6369	0.355938	8.52311	28.9641	7.37e-08	1.57e-07	16.4228
UQCR10	44.0847	46.7285	32.3481	32.722	0.172696	5.53514	4.39817	0.0359775	0.0460746	3.32486
BANF1	56.7242	59.2697	32.3112	34.3497	0.491126	6.50097	43.5794	4.07e-11	1.06e-10	23.9246
SLC25A39	31.7105	34.4212	32.2733	33.4292	-0.298817	7.17145	17.544	2.81e-05	4.91e-05	-10.4807
ENG	48.2272	51.1148	32.2387	30.6955	0.350167	7.50803	25.1934	5.19e-07	1.04e-06	14.4722
DHRS7	30.9277	32.6105	32.2132	30.5658	-0.291038	6.99032	16.6215	4.56e-05	7.86e-05	-9.99494
ATP5E	44.7354	50.7957	32.136	30.788	0.293834	7.94803	15.3578	8.9e-05	0.000148969	9.32742
WASF2	17.3559	17.9363	32.1253	31.6756	-1.16243	7.48855	290.387	4.09e-65	7.9e-64	-148.258
FH	50.1501	51.9651	32.084	31.4547	0.376215	6.7427	28.2174	1.08e-07	2.28e-07	16.0372
TMEM167A	30.4202	27.5297	32.0758	33.1235	-0.477836	7.56133	42.5743	6.8e-11	1.75e-10	-23.4108
SNX7	45.8404	48.6003	31.9789	32.2945	0.246963	6.64983	11.7179	0.000619031	0.000959164	7.38736
RP11-304L19.5	13.4433	16.0695	31.8911	32.3845	-1.43091	3.36143	135.346	2.77e-31	1.88e-30	-70.36
CHMP2B	21.2253	21.2935	31.8866	32.2193	-0.900426	6.71325	161.562	5.16e-37	4.31e-36	-83.5551
UQCRFS1	43.7958	50.2033	31.8753	33.4933	0.215771	6.21529	6.65848	0.00986849	0.0134795	4.61841
TSPAN13	32.4052	30.2074	31.8413	35.6607	-0.416087	6.49264	26.4519	2.7e-07	5.52e-07	-15.1242
RPL34	22.5843	26.507	31.7892	31.6006	-0.677279	6.90772	70.3091	5.07e-17	1.85e-16	-37.5205
FXR2	14.6701	15.2217	31.738	30.2641	-1.36086	6.99773	358.528	5.89e-80	1.55e-78	-182.434
COPE	27.0116	31.0483	31.6864	30.979	-0.418628	6.75958	28.0109	1.21e-07	2.53e-07	-15.9305
PLIN3	57.6324	58.6645	31.6697	35.5611	0.482781	7.28076	42.4739	7.16e-11	1.84e-10	23.3595
IRAK2	20.4167	20.756	31.6167	28.3919	-0.851897	6.79856	122.932	1.44e-28	8.78e-28	-64.1057
MRPL33	40.5501	42.2298	31.604	32.3099	0.0650187	6.10563	0.727975	0.39354	0.433675	0.932572
RIPK2	12.0964	12.496	31.6007	30.681	-1.64882	6.45378	476.421	1.28e-105	5.63e-104	-241.522
POLR2J	30.4158	33.8215	31.5839	32.2124	-0.298318	5.25303	11.499	0.000696322	0.00107217	-7.2697
CYP1B1	44.1175	39.3235	31.5593	36.071	-0.00445483	8.12388	0.0029616	0.9566	0.962637	-0.0443698
C1QL1	40.2216	42.2102	31.5248	29.5713	0.123635	5.8286	2.29691	0.129632	0.154269	2.04306
ALAS1	28.1038	29.8354	31.5136	30.6537	-0.409947	6.56399	31.1619	2.37e-08	5.2e-08	-17.5562
GNG11	76.8859	83.6409	31.4915	33.289	1.00101	7.67431	193.939	4.39e-44	4.7e-43	99.8343
B4GALT1	30.8117	30.2689	31.4699	31.3179	-0.347846	7.60777	27.0235	2.01e-07	4.14e-07	-15.42
KHSRP	27.436	27.7967	31.4461	32.699	-0.523853	7.40931	59.7738	1.06e-14	3.41e-14	-32.1741
GPR108	31.2619	33.7061	31.4391	31.3603	-0.259318	6.9853	13.3307	0.000261096	0.000419383	-8.25062
SAE1	40.3454	40.6397	31.4153	31.9225	0.046506	7.22365	0.473345	0.491452	0.531969	0.71039
RP11-742N3.1	27.2179	30.6309	31.3912	32.3239	-0.447447	3.82582	18.3789	1.81e-05	3.22e-05	-10.9193
CLDND1	26.8054	27.2292	31.3792	32.0148	-0.538554	7.58366	64.8861	7.94e-16	2.72e-15	-34.77
PPP2R1A	33.4918	37.5884	31.2635	31.2805	-0.123816	7.77879	2.90894	0.0880898	0.107243	-2.4294
MRPL44	13.2805	13.3964	31.2448	29.668	-1.49939	5.62721	316.468	8.52e-71	1.88e-69	-161.341
MAP7D1	33.4867	35.9632	31.194	31.761	-0.16659	7.7496	5.88732	0.0152503	0.0204227	-4.18316
ATP6V1D	28.2066	29.2645	31.1818	31.0462	-0.422931	7.30669	38.8099	4.67e-10	1.14e-09	-21.4844
MYH9	39.0539	37.3302	31.1554	31.7149	-0.0270643	8.5776	0.164282	0.685244	0.716127	-0.37798
DCTN2	38.8232	40.0457	31.1218	30.9566	0.037164	7.51407	0.307891	0.578978	0.616188	0.546492
NHP2L1	25.1259	28.7199	31.1186	30.8853	-0.511964	6.65284	42.0909	8.71e-11	2.23e-10	-23.1636
RER1	30.0593	31.3615	31.0177	32.3444	-0.353005	7.77337	27.143	1.89e-07	3.9e-07	-15.4818
GBE1	29.5269	27.3485	30.9372	27.0439	-0.336003	7.52552	17.5478	2.8e-05	4.9e-05	-10.4827
RPS23	27.3501	31.7887	30.9247	31.4166	-0.384516	7.31385	24.3223	8.15e-07	1.61e-06	-14.0202
KARS	29.1529	30.0554	30.9216	30.5481	-0.362289	7.15783	28.1167	1.14e-07	2.4e-07	-15.9852
IARS	26.7525	26.3474	30.9076	31.2422	-0.535085	8.05649	65.2439	6.62e-16	2.28e-15	-34.9516
PPIF	23.9953	25.5459	30.904	32.699	-0.668543	6.57108	80.2382	3.32e-19	1.34e-18	-42.5495
FAM127B	37.1807	41.5795	30.8978	31.5549	0.0264052	5.77725	0.0977957	0.754491	0.780433	0.281712
PDRG1	15.4459	16.0702	30.8742	30.1367	-1.2612	5.35799	219.3	1.29e-49	1.63e-48	-112.575
ARMCX1	11.51	11.3851	30.8429	32.0316	-1.76533	5.90087	468.984	5.33e-104	2.24e-102	-237.795
SDC1	39.5179	40.7501	30.8268	31.8664	0.0484225	7.29812	0.506693	0.476574	0.517342	0.741132
MARCKS	66.6664	71.0202	30.8205	28.7633	0.899943	7.97157	159.53	1.43e-36	1.18e-35	82.533
SEC61G	22.1301	25.0456	30.7629	28.0857	-0.627624	5.93698	50.6581	1.1e-12	3.14e-12	-27.5362
EPN1	28.6996	31.1601	30.7622	32.5069	-0.388079	7.20165	28.9278	7.51e-08	1.6e-07	-16.4041
G6PD	71.7944	82.1063	30.7548	32.3222	0.978486	7.89694	163.194	2.27e-37	1.92e-36	84.3761
CAPRIN1	35.4657	33.4824	30.7208	30.558	-0.137855	8.26832	4.11898	0.0424045	0.0538663	-3.1605
CETN2	35.5583	39.2309	30.6894	29.4436	0.00618689	6.31848	0.00619757	0.937252	0.945897	0.0648034
CDK5RAP3	19.0775	20.6902	30.6555	29.8601	-0.914062	7.59259	167.565	2.52e-38	2.19e-37	-86.5748
EMD	25.2955	27.828	30.646	30.6545	-0.514868	6.17523	42.6668	6.49e-11	1.67e-10	-23.4581
LMNB2	19.4005	19.4845	30.6354	30.7535	-0.966865	7.43398	205.354	1.42e-46	1.65e-45	-105.57
PHGDH	22.2451	25.4749	30.6321	30.8234	-0.673363	7.5908	79.5403	4.72e-19	1.9e-18	-42.1963
RNF10	25.1966	26.4198	30.6092	30.2552	-0.546015	7.69844	65.3042	6.42e-16	2.21e-15	-34.9822
NDUFS2	28.3687	29.8401	30.5644	30.8171	-0.384773	7.21414	31.3503	2.15e-08	4.74e-08	-17.6533
TOP1	71.8968	62.9735	30.4948	29.987	0.849166	7.7598	120.132	5.92e-28	3.51e-27	62.6943
C16orf45	20.567	22.9366	30.4896	28.7975	-0.75509	6.89874	97.3329	5.86e-23	2.82e-22	-51.1913
CCNL2	33.5213	35.0092	30.4288	29.9583	-0.125745	8.08547	3.55286	0.0594429	0.0740143	-2.82274
RAB5A	22.1956	21.0994	30.4044	29.5206	-0.777015	6.94625	118.208	1.56e-27	9.13e-27	-61.7244
TAF1D	4.59012	4.73578	30.4025	28.8982	-2.97696	7.59485	1580.23	0	0	#NAME?
NOLC1	25.9296	23.8749	30.3846	30.9044	-0.607212	7.11007	70.0032	5.92e-17	2.14e-16	-37.3655
STOM	20.3023	19.8345	30.3838	31.4028	-0.930313	6.68687	167.004	3.34e-38	2.89e-37	-86.2927
HNRNPUL1	27.4446	27.9042	30.3459	30.2393	-0.438568	7.88268	43.8734	3.5e-11	9.2e-11	-24.0748
ATP6AP1	36.8152	36.4438	30.3124	29.2409	-0.00935469	7.63761	0.0192156	0.88975	0.903699	-0.116814
IFI44	21.9615	22.2943	30.3117	26.7411	-0.674917	6.47837	69.4353	7.9e-17	2.85e-16	-37.0775
ISCU	22.9554	24.227	30.2795	29.3895	-0.647038	7.22108	86.1416	1.68e-20	7.21e-20	-45.5359
SCARA3	42.8497	43.8925	30.2703	31.0854	0.191438	7.50739	8.14604	0.00431553	0.00612635	5.44554
PBXIP1	36.9199	37.7198	30.2095	29.1202	0.0229215	7.30453	0.112634	0.737165	0.76429	0.304944
MRPL37	39.3224	42.44	30.158	30.2324	0.128825	6.78393	3.18125	0.0744879	0.0915358	2.59712
SIGMAR1	43.4017	49.2779	30.1331	32.8193	0.24982	6.70095	9.55228	0.00199701	0.00293687	6.2161
POLR2C	16.2551	17.266	30.0836	29.6768	-1.14238	6.87586	254.277	3.03e-57	4.73e-56	-130.137
PDAP1	46.5641	50.0219	30.0779	29.947	0.377947	7.0788	28.6859	8.51e-08	1.8e-07	16.2792
PEG10	27.4823	25.2883	30.0743	31.7788	-0.536887	7.89584	55.5042	9.33e-14	2.83e-13	-30.0034
COQ10B	23.4633	23.6167	30.0436	28.8719	-0.631771	6.50097	74.4852	6.11e-18	2.33e-17	-39.6367
RP11-343N15.5	36.7625	38.3386	30.0246	29.6669	0.0230442	5.77843	0.0834347	0.772696	0.797143	0.25787
ICAM1	21.1031	20.015	30.0203	28.9116	-0.827352	6.8729	130.727	2.84e-30	1.84e-29	-68.0336
RRAGA	34.5652	36.4284	30.0142	28.093	-0.0195071	6.03215	0.0598496	0.806734	0.828785	-0.214761
PABPC4	15.0587	16.4372	29.997	30.4578	-1.24896	7.64371	308.626	4.35e-69	9.23e-68	-157.408
TCEAL3	32.6748	33.3213	29.9805	30.9232	-0.192205	6.49538	7.06269	0.00787056	0.0108436	-4.84463
EIF4G1	58.8784	55.6205	29.9339	30.6152	0.611237	8.75913	81.0822	2.17e-19	8.87e-19	42.9766
RPS27L	37.4725	40.9798	29.9134	30.893	0.0593484	7.42866	0.699388	0.40299	0.443328	0.908845
RALA	19.1164	19.4383	29.9004	29.7712	-0.938284	6.83563	179.486	6.27e-41	6.05e-40	-92.5696
CBX3	31.9803	31.954	29.8605	28.1742	-0.168584	7.45004	5.97434	0.0145155	0.0194687	-4.23254
UBE2D2	22.9955	24.8926	29.8586	29.8415	-0.626357	6.8974	75.9756	2.87e-18	1.11e-17	-40.3915
PLOD3	26.2731	28.078	29.8561	29.1022	-0.425713	7.64423	38.0771	6.8e-10	1.65e-09	-21.1089
ABI1	15.3055	14.3078	29.8554	27.7915	-1.26911	6.88795	278.203	1.85e-62	3.32e-61	-142.145
ARPC1A	43.8338	45.5467	29.813	29.827	0.275469	6.84842	15.5916	7.86e-05	0.000132371	9.45112
CCT2	40.3361	42.2494	29.8063	29.2583	0.175318	7.54172	6.69492	0.00966878	0.0132177	4.63885
CPNE1	51.639	59.4801	29.8043	30.7979	0.566281	7.53813	54.2704	1.75e-13	5.21e-13	29.3756
HP1BP3	25.8658	21.9658	29.7608	29.5797	-0.618766	7.96788	58.2028	2.36e-14	7.41e-14	-31.3756
TPM3	42.8681	42.7958	29.7513	29.2601	0.22955	8.52418	12.2872	0.000456085	0.000714934	7.69283
MID1IP1	23.7938	24.6281	29.719	26.3979	-0.521307	6.40634	41.6091	1.11e-10	2.84e-10	-22.9173
ARL6IP5	89.854	84.0054	29.6417	31.2026	1.20693	7.44608	279.526	9.53e-63	1.73e-61	142.809
UBA2	28.9471	27.6514	29.6385	29.5534	-0.372643	6.97763	28.2502	1.07e-07	2.24e-07	-16.0541
WDR6	28.2623	28.0679	29.6294	29.1495	-0.369521	7.57	30.4626	3.4e-08	7.39e-08	-17.1958
GTF2E2	25.6555	28.1379	29.5874	29.0259	-0.432177	6.50173	32.3822	1.27e-08	2.83e-08	-18.1845
HSPA4	55.6552	54.2136	29.5236	28.8793	0.603563	8.01417	80.829	2.46e-19	1.01e-18	42.8485
LINC00839	19.2545	20.2884	29.5069	28.7493	-0.867285	6.17665	127.151	1.72e-29	1.08e-28	-66.2316
SRSF11	36.0453	31.5059	29.4948	29.4279	-0.11062	8.36823	2.11231	0.146118	0.172596	-1.92334
KDELC1	29.0075	27.9663	29.4743	29.5812	-0.359782	6.41349	23.8975	1.02e-06	1.99e-06	-13.7996
GGT7	32.1559	35.3555	29.4402	30.3381	-0.132741	6.85761	3.26099	0.0709463	0.087432	-2.64583
SUCLG2	26.1096	24.5067	29.4309	29.063	-0.516676	6.71692	49.9906	1.54e-12	4.38e-12	-27.1961
XRCC6	65.6391	67.2312	29.4056	31.5148	0.81704	7.56332	138.253	6.42e-32	4.43e-31	71.8237
GNG12	43.3502	38.5375	29.3962	30.633	0.14026	7.67886	3.46177	0.062803	0.0779549	2.76775
TMEM109	45.4099	47.0403	29.3364	30.5847	0.317545	6.80671	20.1663	7.1e-06	1.3e-05	11.8555
CTDNEP1	28.4454	33.8329	29.3331	30.904	-0.260302	6.61231	9.28245	0.0023136	0.00338492	-6.06895
BRD2	11.5913	12.2702	29.2953	30.1815	-1.6258	7.63078	538.762	3.51e-119	1.88e-117	-272.753
NUFIP2	11.897	9.87912	29.2592	31.3793	-1.78499	8.1888	407.215	1.48e-90	4.89e-89	-206.84
C1QBP	49.8896	58.3837	29.2504	31.7713	0.519016	6.89408	38.7473	4.82e-10	1.18e-09	21.4523
ATXN2L	17.0635	17.5241	29.2253	28.6955	-1.05203	7.58187	240.694	2.78e-54	4.01e-53	-123.319
MYOF	31.523	28.8861	29.2138	29.0203	-0.255005	8.27969	13.0632	0.000301159	0.000481014	-8.10787
SRRM2	16.2933	14.776	29.2117	29.233	-1.21944	8.5731	285.221	5.47e-64	1.02e-62	-145.667
PPP4C	45.2649	51.7507	29.203	30.4508	0.393277	7.01736	25.6879	4.01e-07	8.09e-07	14.7285
CUTA	37.6361	41.803	29.2024	30.2918	0.108859	6.31808	1.91221	0.166718	0.195011	1.79145
TMEM14C	39.8272	45.5921	29.1364	31.0552	0.196791	5.86966	5.06368	0.0244323	0.0319259	3.71185
HIGD1A	100.441	102.254	29.1117	30.3472	1.46132	7.2144	434.836	1.44e-96	5.3e-95	220.684
ACP1	16.3508	16.451	29.0993	29.5819	-1.14718	6.92583	270.055	1.1e-60	1.89e-59	-138.056
CNPY3	27.5394	28.6573	29.0832	26.254	-0.286317	5.87914	11.6186	0.000652945	0.00100959	-7.33402
2019-09-15	57.248	55.0781	29.0808	30.7378	0.601184	6.76099	68.565	1.23e-16	4.39e-16	36.6363
SLBP	31.9419	32.4749	29.0796	29.4146	-0.168963	6.26199	5.21863	0.0223461	0.0293321	-3.8011
H1FX	31.6551	38.6002	29.077	24.3632	0.085565	5.83501	0.64261	0.422767	0.46336	0.860933
ARFIP2	23.4792	24.5115	29.0734	29.3453	-0.591854	7.13883	73.9491	8.02e-18	3.04e-17	-39.3651
ARHGDIA	49.0784	52.1289	29.0129	28.0671	0.517884	7.11374	53.9251	2.08e-13	6.19e-13	29.1999
COL7A1	36.492	34.6212	28.9899	28.9535	-0.0125072	8.76479	0.0347168	0.85219	0.869737	-0.159945
LAMC1	39.787	35.2181	28.9781	29.0032	0.0635983	8.4167	0.731657	0.392347	0.432586	0.93561
TM9SF4	35.1203	34.6461	28.9718	29.3255	-0.0489454	7.7336	0.541748	0.461709	0.502278	-0.77282
PLEKHB2	22.609	21.9586	28.9543	28.0063	-0.66208	7.73752	94.5132	2.43e-22	1.14e-21	-49.7671
SLC39A14	34.8878	33.2082	28.9372	28.5112	-0.0627194	8.06583	0.85639	0.354751	0.394759	-1.03634
GOT1	24.1923	25.5879	28.9229	28.2965	-0.509231	6.46671	47.4806	5.56e-12	1.53e-11	-25.9163
DYNLT3	29.7695	28.7842	28.9129	30.6491	-0.332489	6.86866	21.6113	3.34e-06	6.27e-06	-12.6099
NRP2	9.52607	8.99589	28.8951	27.3294	-1.91003	8.11881	692.434	1.32e-152	1.35e-150	-349.714
SSR2	29.1407	31.3835	28.8678	28.6434	-0.23464	7.92584	11.6959	0.000626371	0.000970027	-7.37557
NFIL3	5.35914	6.1812	28.8529	26.2304	-2.5634	5.52574	670.426	8.07e-148	7.59e-146	-338.694
HSF2	14.519	13.9887	28.8285	27.7803	-1.29778	6.20216	277.624	2.47e-62	4.42e-61	-141.855
C9orf16	35.7192	40.606	28.7683	29.5955	0.0787635	6.0984	0.899887	0.342812	0.382604	1.07057
MRPL17	40.1676	43.4926	28.7088	31.3403	0.170366	6.64183	4.89962	0.0268627	0.0349439	3.61702
MRPL3	33.451	35.3705	28.6745	29.7253	-0.0712349	6.72801	0.983287	0.321389	0.360339	-1.1351
TM7SF3	53.727	52.5817	28.6638	29.9392	0.55127	7.589	65.6723	5.32e-16	1.84e-15	35.169
TMEM147	26.7428	30.1073	28.6545	29.58	-0.342985	6.11244	17.5476	2.8e-05	4.9e-05	-10.4826
MLF2	30.8333	34.1887	28.6413	29.3496	-0.143191	7.16045	3.85188	0.0496903	0.0625033	-3.00194
TMBIM1	28.002	28.8085	28.6265	27.4931	-0.29063	7.4782	18.2032	1.99e-05	3.52e-05	-10.8271
C12orf75	25.1279	27.0791	28.6123	27.8124	-0.420451	6.50779	31.5796	1.91e-08	4.22e-08	-17.7713
IFT20	8.08214	8.27209	28.4931	28.4341	-2.10754	6.27865	731.722	3.78e-161	4.47e-159	-369.386
ALDOC	20.0298	21.4975	28.4615	24.089	-0.64835	6.43385	53.4396	2.67e-13	7.87e-13	-28.9528
ESD	37.2619	40.1011	28.4026	28.366	0.138253	7.11955	3.85757	0.0495221	0.0623022	3.00534
CTD-2532K18.2	28.9396	31.4543	28.402	26.3992	-0.168601	3.34809	2.1064	0.146684	0.173223	-1.91947
HSPA13	32.1364	26.0219	28.3897	29.0387	-0.289317	7.23308	10.2699	0.00135216	0.00202296	-6.60605
LAMTOR2	32.3438	37.7432	28.3025	28.8054	-0.0129582	5.81044	0.0212968	0.883973	0.898512	-0.123328
NRD1	44.0894	43.6187	28.2941	27.7964	0.336826	8.16762	25.9293	3.54e-07	7.17e-07	14.8535
POLDIP2	45.0213	48.3638	28.2334	30.0351	0.372376	6.93029	26.1846	3.1e-07	6.31e-07	14.9858
FLOT1	37.0186	41.3385	28.232	29.4231	0.134353	7.04657	3.24272	0.0717413	0.0883517	2.63469
SEPN1	33.8736	33.8891	28.2091	29.4703	-0.0755598	7.41308	1.24445	0.264615	0.300664	-1.32948
OSBP	12.4866	12.4262	28.1871	27.841	-1.47737	7.16465	449.54	9.08e-100	3.53e-98	-228.052
SNRPA	24.3187	27.9137	28.1342	25.848	-0.356222	6.28268	17.2625	3.26e-05	5.67e-05	-10.3326
PPP1R18	16.4379	16.8469	28.1222	27.6602	-1.05314	7.02974	229.261	8.64e-52	1.17e-50	-117.578
GOLPH3	20.8973	19.5357	28.1004	28.4382	-0.791604	6.41478	108.981	1.64e-25	8.76e-25	-57.0708
GAS5	5.75727	6.67353	28.0829	26.8486	-2.45215	6.33906	781.921	4.6e-172	6.47e-170	-394.518
ASNA1	38.775	43.0263	28.0824	29.7332	0.192501	6.13213	5.6092	0.0178664	0.0237281	4.02484
ASNS	12.4231	12.7843	27.9706	26.0526	-1.40807	6.82775	358.71	5.37e-80	1.42e-78	-182.525
RCN2	37.6583	33.6651	27.9637	28.287	0.0346975	7.84771	0.221084	0.638215	0.671779	0.44908
SLC35B2	43.0769	45.0158	27.8985	28.1121	0.345121	6.48671	22.4817	2.12e-06	4.05e-06	13.0634
GUSB	24.3831	25.8628	27.8957	26.7957	-0.430666	7.02767	36.8332	1.29e-09	3.07e-09	-20.4711
GIPC1	39.7252	43.197	27.8937	28.8427	0.239252	7.55393	11.572	0.000669536	0.00103373	7.30893
TWF1	33.4168	27.5847	27.884	28.7757	-0.201044	7.15903	5.30265	0.0212931	0.028006	-3.84937
CHPF	26.268	27.2531	27.8687	30.4108	-0.430826	6.86956	34.5785	4.09e-09	9.46e-09	-19.3137
MT1L	27.3605	32.4191	27.8678	30.1427	-0.264625	3.90059	5.81855	0.015858	0.0212038	-4.14408
PYCR1	4.20384	4.65674	27.8626	27.8396	-2.96038	5.95572	1117.6	4.94e-245	2.15e-242	-562.536
MED10	8.95695	8.16718	27.7753	26.4295	-1.97036	5.45435	468.619	6.4e-104	2.69e-102	-237.613
RAB14	21.1899	20.1945	27.7737	27.919	-0.736371	7.04034	109.815	1.08e-25	5.8e-25	-57.4917
BZW1	44.919	43.121	27.7646	28.3669	0.341392	7.6467	25.2478	5.04e-07	1.01e-06	14.5004
YPEL3	7.06895	8.09158	27.7619	26.4259	-2.14609	6.18048	605.556	1.04e-133	7.22e-132	-306.208
PRPF19	38.2497	39.5739	27.7551	26.6108	0.209168	6.77885	8.61787	0.0033288	0.00478584	5.70514
TTC1	39.514	42.0755	27.7343	27.0104	0.267295	6.32376	12.5443	0.000397409	0.000627687	7.83054
CRELD1	19.1209	19.5266	27.734	26.7479	-0.803655	6.79527	127.829	1.22e-29	7.72e-29	-66.5735
PRNP	62.6369	57.429	27.7125	28.2542	0.79333	7.22815	117.972	1.76e-27	1.03e-26	61.6052
GOLGA4	12.0343	10.1054	27.6827	27.658	-1.62937	8.07305	373.614	3.06e-83	8.72e-82	-189.997
TRAM1	33.5902	28.856	27.6614	27.0066	-0.115882	7.12709	2.04274	0.152934	0.180085	-1.87775
UBE2B	15.1674	14.9022	27.6415	27.5172	-1.18334	6.48682	259.318	2.42e-58	3.86e-57	-132.667
SRSF9	47.0789	48.9762	27.6329	26.9625	0.506795	7.41034	55.3119	1.03e-13	3.11e-13	29.9056
MT-TF	5.85989	7.74243	27.6094	20.3086	-2.12262	0.512717	44.8002	2.18e-11	5.8e-11	-24.5482
CD55	8.99147	9.29896	27.606	26.7295	-1.87903	6.72773	643.067	7.19e-142	5.9e-140	-324.994
PRMT1	24.5899	26.9458	27.5905	29.0556	-0.444602	7.33635	37.7975	7.85e-10	1.89e-09	-20.9655
UBE2E1	44.2936	42.7097	27.5865	28.0706	0.336528	7.05248	23.4974	1.25e-06	2.43e-06	13.5917
MGEA5	18.1325	16.9597	27.5469	26.8722	-0.940954	7.75425	178.959	8.18e-41	7.85e-40	-92.3045
EPDR1	54.7494	52.9997	27.5409	27.0432	0.673017	7.12209	93.8684	3.37e-22	1.57e-21	49.4413
EIF3L	17.9588	20.8238	27.5238	26.9762	-0.799345	6.98144	101.828	6.05e-24	3.04e-23	-53.4613
EPRS	35.452	32.2674	27.5112	28.5211	-0.0344805	7.68912	0.226544	0.634098	0.66816	-0.455552
TMED7	23.1157	19.2342	27.4933	30.16	-0.75248	6.94146	70.144	5.51e-17	2e-16	-37.4368
LIMK1	6.9939	7.17601	27.4479	26.1427	-2.22739	7.26594	931.224	1.6e-204	3.75e-202	-469.257
PLAU	43.3257	44.5021	27.4411	27.8638	0.359135	6.99542	27.2524	1.79e-07	3.69e-07	15.5384
CALM2	62.5454	68.2704	27.431	28.5253	0.91692	8.48837	170.568	5.56e-39	4.94e-38	88.085
PPAPDC1B	15.1517	15.7447	27.3577	26.0254	-1.09726	6.89156	232.458	1.73e-52	2.4e-51	-119.183
VKORC1	21.6964	23.4164	27.351	26.2948	-0.558332	6.08128	49.5467	1.94e-12	5.46e-12	-26.9699
PPP1CB	32.2748	31.4912	27.334	27.2191	-0.0829371	7.71318	1.53797	0.21492	0.247743	-1.53749
GTF2F1	26.2907	27.8783	27.3312	27.7638	-0.332651	6.72968	21.5932	3.37e-06	6.33e-06	-12.6004
YME1L1	28.7006	27.0203	27.3225	27.7787	-0.291785	7.90755	18.0561	2.14e-05	3.8e-05	-10.7498
EIF5	22.0677	21.8165	27.3216	26.0538	-0.590653	8.01976	75.8687	3.03e-18	1.17e-17	-40.3374
DUSP3	14.5941	14.5542	27.3156	26.0993	-1.18203	7.04979	278.956	1.27e-62	2.29e-61	-142.523
GPR56	27.7576	30.2433	27.3095	28.2569	-0.246382	8.18916	12.5322	0.000399998	0.000631482	-7.82405
HNRNPH2	41.1129	38.7597	27.3032	27.4386	0.237095	6.51039	10.2356	0.00137755	0.00205991	6.58745
FBL	23.755	26.3106	27.2742	28.0746	-0.452975	6.15588	32.1824	1.4e-08	3.13e-08	-18.0817
ACLY	52.356	50.0105	27.258	28.9795	0.556291	7.95357	64.0284	1.23e-15	4.16e-15	34.3347
HNRNPU	37.3163	36.002	27.2574	27.4348	0.11483	8.37632	2.98982	0.0837895	0.102345	2.47945
TNFAIP6	10.239	10.0791	27.2563	29.213	-1.78242	5.29728	400.709	3.86e-89	1.23e-87	-203.579
FBXW5	27.602	30.4603	27.2459	25.9878	-0.183221	6.80464	5.92788	0.0149032	0.0199705	-4.20618
LPCAT4	19.0602	20.2311	27.2432	27.6587	-0.79084	6.81167	122.613	1.69e-28	1.03e-27	-63.945
WSB2	32.6763	32.7593	27.2344	28.0281	-0.0642557	7.03559	0.878153	0.348708	0.388561	-1.05352
KIAA1191	23.5756	23.8647	27.2344	26.9175	-0.499064	6.97761	52.594	4.1e-13	1.2e-12	-28.5223
MED8	16.6099	17.0367	27.2112	28.1847	-1.02735	6.25935	185.014	3.9e-42	3.91e-41	-95.3485
UGDH	14.1699	13.3684	27.161	30.48	-1.37331	6.7903	296.735	1.69e-66	3.36e-65	-151.443
C1QTNF1	33.3006	35.6459	27.1384	23.5058	0.136451	7.46948	2.9212	0.0874226	0.106501	2.437
ATP5J	47.3886	51.6559	27.1336	28.0281	0.53619	6.56555	50.6789	1.09e-12	3.1e-12	27.5468
QPRT	22.6441	24.6455	27.1308	27.2058	-0.508695	6.87041	49.4271	2.06e-12	5.8e-12	-26.9089
IGF2R	22.3886	19.3861	27.0653	26.2989	-0.661048	8.21386	71.1102	3.38e-17	1.24e-16	-37.9266
HMGN2	34.9232	36.9352	27.0626	27.695	0.0839255	6.6039	1.34132	0.246801	0.281919	1.39917
BCL6	7.32487	6.80237	27.0541	25.6934	-2.20864	7.0303	822.83	5.87e-181	9.74e-179	-414.998
MANBAL	31.7782	34.9637	27.0382	26.7372	0.00326723	6.2395	0.00174577	0.966672	0.971407	0.0338958
GLA	28.1528	29.6161	27.003	25.5187	-0.171045	6.1335	4.80412	0.0283918	0.0368164	-3.56165
NDUFB11	39.2592	46.0346	26.9797	27.8084	0.330182	5.91274	13.7911	0.000204306	0.000331262	8.49589
CMAS	26.1217	24.894	26.9726	26.6092	-0.378841	6.03458	23.5839	1.2e-06	2.33e-06	-13.6366
SSR4	27.4946	30.6467	26.9713	25.9717	-0.173344	7.30027	5.52616	0.0187341	0.0248034	-3.97741
C1orf63	20.2283	20.8965	26.9567	29.4315	-0.763362	7.70933	115.725	5.46e-27	3.11e-26	-60.4723
TPD52L2	34.4963	35.6741	26.9238	27.819	0.0500895	7.48425	0.550748	0.458012	0.498658	0.780859
SNRPG	36.5178	38.2826	26.8542	27.2427	0.159322	6.13897	4.39037	0.0361425	0.0462698	3.32029
MMP1	2.18251	2.48116	26.8219	25.2284	-3.78829	5.22993	1300.91	7.18e-285	4.82e-282	-654.265
ENTPD4	21.0496	18.8148	26.743	25.7476	-0.704868	7.68185	87.874	6.98e-21	3.06e-20	-46.4118
SPG21	23.4049	23.8299	26.7342	26.6808	-0.485546	6.966	49.8385	1.67e-12	4.73e-12	-27.1186
ARL8A	14.6348	15.8393	26.7136	24.0818	-1.04569	5.67257	138.363	6.07e-32	4.2e-31	-71.8795
CYR61	6.50568	6.32547	26.6669	29.702	-2.44285	5.81111	723.608	2.2e-159	2.54e-157	-365.323
NR1D1	12.0049	13.6568	26.6659	26.847	-1.3686	6.14035	268.378	2.56e-60	4.34e-59	-137.215
MTX2	34.893	35.739	26.6599	26.162	0.110936	6.01079	2.08099	0.149143	0.175972	1.90285
TAPBP	44.9268	47.517	26.6477	25.7365	0.5111	7.78636	55.5076	9.31e-14	2.83e-13	30.0051
CASC3	12.3354	11.4252	26.6032	26.1403	-1.45837	7.29953	401.383	2.75e-89	8.8e-88	-203.917
SCG5	26.006	27.6659	26.5762	21.8855	-0.161506	6.10877	2.92283	0.0873343	0.106411	-2.43801
MOXD1	17.3166	16.1934	26.5591	25.9792	-0.956775	7.17534	177.971	1.34e-40	1.28e-39	-91.8074
HILPDA	4.9163	4.38443	26.5134	25.383	-2.78803	5.39833	839.401	1.47e-184	2.58e-182	-423.294
KIAA0020	21.6338	22.1162	26.496	26.7478	-0.591447	6.3553	64.8949	7.9e-16	2.71e-15	-34.7745
TUBG1	54.436	59.7143	26.4904	28.1526	0.754672	6.92234	101.861	5.96e-24	2.99e-23	53.4776
ATP6V1E1	26.9615	28.1291	26.4752	26.1442	-0.242032	6.74128	11.6848	0.000630127	0.000975743	-7.36959
MAP4	26.944	25.9402	26.4382	25.5967	-0.28472	8.92162	18.0435	2.16e-05	3.82e-05	-10.7432
AHSA2	23.3763	25.4803	26.4223	25.6572	-0.400547	8.04321	32.7085	1.07e-08	2.41e-08	-18.3524
MTMR4	9.71401	8.92762	26.4027	25.4607	-1.78415	7.42045	574.4	6.2e-127	3.86e-125	-290.604
ZMAT2	47.5299	49.6817	26.3951	27.5636	0.541203	6.35266	52.3367	4.68e-13	1.36e-12	28.3913
CLIP3	24.207	28.1455	26.3588	23.9776	-0.25206	6.90347	9.03903	0.00264276	0.00384101	-5.93593
FAM102A	8.34274	8.60392	26.3528	24.6991	-1.89926	7.08236	659.627	1.8e-145	1.6e-143	-333.287
LSM14B	17.5449	17.5339	26.3507	26.8187	-0.908034	6.56163	158.418	2.51e-36	2.05e-35	-81.9734
MRGBP	25.7875	27.0415	26.3383	26.2964	-0.302906	5.74106	14.2555	0.000159596	0.000261439	-8.74286
GID8	15.7577	16.3957	26.3298	24.749	-0.976132	5.56354	133.639	6.55e-31	4.37e-30	-69.5002
NMT1	21.2172	21.6878	26.3254	23.6563	-0.528661	7.59798	51.6439	6.65e-13	1.92e-12	-28.0384
NACC1	19.8183	20.9306	26.3216	26.5945	-0.685146	7.04299	96.3301	9.72e-23	4.65e-22	-50.6849
RNF167	46.5568	50.6571	26.2875	28.6707	0.514767	6.9735	46.6242	8.6e-12	2.34e-11	25.4794
GPX8	35.0798	35.1851	26.2781	26.1114	0.115386	7.18139	2.89911	0.0886287	0.107849	2.4233
STOML2	43.5036	48.0331	26.2751	29.6942	0.401773	6.1998	22.1826	2.48e-06	4.7e-06	12.9076
PTPN12	24.9555	23.8412	26.2558	26.0676	-0.408691	7.44571	35.6185	2.4e-09	5.63e-09	-19.8478
SCRN1	29.8092	27.6816	26.2266	25.6493	-0.159714	7.67336	5.14725	0.0232832	0.0305053	-3.76002
HAS1	20.2515	21.9586	26.2164	28.5621	-0.684027	6.09465	69.7178	6.84e-17	2.47e-16	-37.2208
TUBA1A	133.224	136.426	26.216	28.0041	2.0062	8.32129	811.118	2.06e-178	3.24e-176	409.135
PNPLA2	28.9748	32.5414	26.1987	26.1759	-0.0762937	7.07351	1.05113	0.305248	0.343477	-1.18663
COX6A1	29.9112	33.3809	26.1757	27.3127	-0.0654006	5.59332	0.57703	0.447479	0.488306	-0.804126
COPS3	24.0069	25.2209	26.1695	26.5271	-0.40641	6.46009	30.7963	2.87e-08	6.25e-08	-17.3678
AZIN1	21.1493	19.1784	26.1649	24.15	-0.627264	7.51356	67.2932	2.34e-16	8.24e-16	-35.9913
TMEM230	37.4318	41.0024	26.1617	26.6973	0.261066	6.34467	11.5114	0.000691689	0.00106571	7.27637
PSAT1	33.8376	32.3677	26.1534	26.7488	0.0156845	6.31779	0.043884	0.83407	0.853602	0.181438
TRIP6	32.7036	35.2167	26.115	27.154	0.0423786	6.69922	0.334518	0.563011	0.601231	0.574457
CYBA	37.0549	39.9701	26.1031	25.4179	0.271784	7.03503	14.4799	0.000141666	0.000233048	8.86204
TUBA1C	32.0414	32.9554	26.0772	27.4953	-0.0291436	6.93376	0.172583	0.677826	0.709328	-0.388864
SF1	19.2608	19.9026	26.0496	25.6317	-0.708359	7.41542	109.082	1.56e-25	8.33e-25	-57.1216
DHPS	23.9194	26.0417	25.9995	25.5746	-0.354197	6.56699	22.4534	2.15e-06	4.11e-06	-13.0486
AAMP	28.1196	31.0933	25.9778	27.4313	-0.159366	6.76784	4.44483	0.0350071	0.0449292	-3.3522
CD9	34.7417	34.623	25.9489	24.8942	0.139909	6.88148	3.98131	0.0460078	0.0581236	3.07894
UBE2Z	9.7138	9.03445	25.9469	25.4456	-1.76276	7.03843	565.167	6.32e-125	3.75e-123	-285.979
MRPS34	25.5768	27.7157	25.9025	29.5932	-0.366193	5.21283	15.3648	8.86e-05	0.000148489	-9.3311
TNNT1	22.8315	24.5831	25.8744	26.2499	-0.444844	6.06611	32.2737	1.34e-08	2.99e-08	-18.1287
NCBP2	22.8961	21.8242	25.8631	25.0279	-0.494556	7.2573	49.8902	1.63e-12	4.61e-12	-27.145
TALDO1	47.5823	48.7593	25.8535	25.632	0.595783	7.05879	75.1535	4.36e-18	1.67e-17	39.9752
YARS	18.1884	19.3654	25.7318	24.1313	-0.71741	7.82094	102.538	4.23e-24	2.14e-23	-53.8194
MDH1	61.0852	64.79	25.7296	27.4261	0.935599	8.05114	179.102	7.61e-41	7.32e-40	92.376
CSF3	54.35	57.7787	25.7278	27.4034	0.769467	6.77684	109.418	1.31e-25	7.05e-25	57.2913
U2AF2	28.2814	31.7602	25.6993	25.3282	-0.0737425	7.13355	0.983221	0.321405	0.360339	-1.13505
LTBP4	11.71	13.541	25.698	24.2477	-1.29259	7.60951	264.283	2e-59	3.29e-58	-135.16
NRIP3	17.717	17.2095	25.6969	25.4545	-0.858506	6.81222	147.062	7.61e-34	5.63e-33	-76.2591
ERP44	31.1662	31.8066	25.693	26.759	-0.04432	7.42714	0.429495	0.512237	0.552201	-0.668968
CD276	35.3083	36.4539	25.6626	25.2576	0.186755	7.69385	7.7896	0.00525478	0.00739433	5.24862
PPP1CC	22.2774	21.5904	25.6546	25.2686	-0.523226	7.67826	59.9679	9.64e-15	3.1e-14	-32.2727
PPP2CA	27.4148	27.1002	25.628	25.5554	-0.217112	7.53224	10.5583	0.00115665	0.00174299	-6.76223
ZFR	12.3934	11.094	25.6109	24.563	-1.40297	7.33129	333.066	2.07e-74	4.89e-73	-169.666
VAMP7	28.9469	27.5274	25.6045	26.3082	-0.1864	6.47944	6.34844	0.0117484	0.0159164	-4.44403
NFKBIA	44.9205	46.1023	25.5976	24.5856	0.550688	6.6558	58.3099	2.24e-14	7.03e-14	31.4301
RAB11A	35.8517	35.6536	25.5967	25.7222	0.170475	7.73554	6.6048	0.0101704	0.013874	4.58827
LTBP3	24.7343	25.9332	25.5894	25.5353	-0.321191	8.34542	23.4009	1.32e-06	2.55e-06	-13.5416
PPP1R11	16.6624	18.3373	25.585	25.6526	-0.858157	6.11387	115.607	5.79e-27	3.3e-26	-60.4128
KIF5A	14.8049	13.6183	25.4881	24.1219	-1.11159	7.28124	222.664	2.37e-50	3.08e-49	-114.265
HIAT1	18.6733	18.2911	25.4848	26.3514	-0.795768	6.36369	114.674	9.28e-27	5.22e-26	-59.9422
CAMTA2	13.7713	14.1438	25.46	25.4473	-1.17498	7.24069	292.157	1.68e-65	3.27e-64	-149.146
GUK1	26.6974	28.9852	25.4586	24.9409	-0.164544	7.27429	5.40118	0.0201231	0.0265415	-3.90589
DLST	23.4428	23.4914	25.4565	25.8083	-0.4354	7.12014	40.8665	1.63e-10	4.1e-10	-22.5373
TFRC	24.5615	20.104	25.4122	27.9684	-0.56457	7.91927	38.6275	5.13e-10	1.25e-09	-21.3909
SNHG18	13.8906	15.2416	25.3828	25.6873	-1.11809	5.64336	174.515	7.64e-40	7.03e-39	-90.07
CSNK2A1	9.10652	9.44737	25.3814	23.8856	-1.71721	6.96453	542.07	6.69e-120	3.62e-118	-274.41
LEPRE1	19.4563	20.7404	25.3653	24.6911	-0.624799	7.58221	81.7037	1.58e-19	6.51e-19	-43.2911
SAMD4B	13.7216	13.0871	25.3556	23.6176	-1.17743	7.60857	265.328	1.18e-59	1.97e-58	-135.684
CRAT	28.6763	30.3173	25.3481	26.6845	-0.126953	7.02015	3.2167	0.0728902	0.0896919	-2.6188
DCTN4	9.66342	8.98199	25.3349	23.9165	-1.70939	7.14413	512.735	1.61e-113	7.99e-112	-259.715
BUB3	31.4591	30.396	25.2998	25.9664	-0.0370655	6.79812	0.274962	0.600022	0.636248	-0.510788
CNN3	21.3304	22.3146	25.2864	23.7742	-0.477151	6.35396	39.2	3.83e-10	9.41e-10	-21.6842
OCIAD2	34.6245	37.578	25.2414	24.6832	0.223908	6.52724	8.91794	0.00282383	0.0040933	5.86966
POP7	21.3574	22.3956	25.2396	24.9574	-0.506462	4.85739	34.7497	3.75e-09	8.68e-09	-19.4017
RELB	7.46316	7.89401	25.2117	23.1045	-1.96199	5.97724	519.799	4.68e-115	2.39e-113	-263.254
LOXL1	94.4807	98.9314	25.2066	24.9421	1.63911	8.01011	567.402	2.06e-125	1.23e-123	287.099
BCL2L1	49.2204	52.7809	25.1412	24.5334	0.729636	7.23299	106.739	5.08e-25	2.66e-24	55.9398
ELL2	10.8891	9.16046	25.1133	24.7797	-1.62297	7.36115	365.512	1.78e-81	4.85e-80	-185.935
TSR2	24.3651	25.569	25.1077	26.5245	-0.356238	5.59627	18.5863	1.62e-05	2.9e-05	-11.0281
SEC11A	24.7024	24.9138	25.1038	25.2343	-0.328953	7.47828	24.3019	8.24e-07	1.62e-06	-14.0096
PNISR	15.5992	14.2217	25.1029	24.4768	-1.04135	8.10454	207.045	6.06e-47	7.15e-46	-106.419
SLC39A1	36.873	39.3367	25.0995	24.6371	0.307333	6.95517	18.8606	1.41e-05	2.53e-05	11.172
TMEM167B	11.0081	10.5099	25.05	23.2894	-1.47582	6.69036	368.966	3.14e-82	8.76e-81	-187.667
GNL2	12.2968	13.1007	25.0469	23.2662	-1.23615	7.08303	276.875	3.6e-62	6.41e-61	-141.479
ANGPTL2	46.4204	45.9428	25.0251	24.0941	0.602819	7.36922	77.5252	1.31e-18	5.16e-18	41.1762
RPS29	18.036	22.9383	24.9575	24.8201	-0.589458	6.2401	36.2323	1.75e-09	4.14e-09	-20.1629
MIR4426	1.18445	22.2522	24.9393	24.0263	-1.37538	3.45233	4.11694	0.0424558	0.0539175	-3.15929
MRPL39	30.5943	32.7357	24.8776	24.9036	0.039017	5.36741	0.214801	0.64303	0.676317	0.441564
ULBP2	26.4109	28.1077	24.866	24.8469	-0.175125	5.43841	4.42152	0.0354885	0.0455114	-3.33855
CCDC104	20.2368	22.509	24.8657	25.2971	-0.53914	6.66765	50.5226	1.18e-12	3.35e-12	-27.4672
TNFSF9	14.1449	15.2589	24.8567	24.7875	-1.06385	5.38307	154.581	1.73e-35	1.37e-34	-80.043
MTHFD2	9.69818	9.04604	24.8387	24.541	-1.70542	6.75262	513.697	9.95e-114	4.98e-112	-260.197
AMPD2	19.4448	20.1004	24.8267	26.6809	-0.689294	7.61072	97.6936	4.88e-23	2.36e-22	-51.3735
EIF3K	28.091	31.9392	24.7785	25.3299	-0.047714	6.55718	0.365035	0.545723	0.584164	-0.605643
CSNK1E	12.3547	12.3531	24.7762	24.6052	-1.3071	7.31484	363.106	5.93e-81	1.6e-79	-184.729
TMEM41B	13.0404	12.1197	24.7612	22.33	-1.2125	6.67754	224.811	8.07e-51	1.06e-49	-115.343
NDRG1	7.22618	7.79035	24.7408	22.5576	-1.9637	7.64557	652.269	7.17e-144	6.09e-142	-329.602
DLGAP4	11.6008	11.8131	24.7216	22.9304	-1.33347	7.6493	348.711	8.09e-78	2.05e-76	-177.511
AES	30.2656	32.6449	24.694	24.699	0.0406993	7.51126	0.345328	0.55677	0.595083	0.585603
ACBD3	11.7526	9.80215	24.6847	26.0488	-1.54245	6.38598	284.14	9.41e-64	1.75e-62	-145.124
VCL	45.6	42.8111	24.6728	24.1705	0.548053	7.90569	62.4131	2.78e-15	9.23e-15	33.5147
IFI27L2	32.1694	35.6528	24.6456	21.9885	0.231594	5.85609	6.78744	0.00918016	0.0125742	4.69071
NRBP1	17.7894	17.4643	24.6433	25.277	-0.809843	7.16166	138.325	6.19e-32	4.28e-31	-71.8604
TARDBP	37.4297	35.1408	24.6341	24.9496	0.241594	7.42354	12.0277	0.000524165	0.000817057	7.5537
AP1M1	29.9745	30.4141	24.6336	24.6616	-0.0153152	7.00179	0.0501288	0.822839	0.843805	-0.194994
SYPL1	31.134	28.439	24.6312	24.946	-0.0428757	6.54993	0.315205	0.574504	0.611977	-0.554249
GORASP2	19.0243	19.3627	24.6307	25.0657	-0.680621	7.20845	99.9318	1.58e-23	7.77e-23	-52.5037
DDX17	23.0583	21.4501	24.5929	24.5416	-0.450587	8.19083	42.2947	7.85e-11	2.02e-10	-23.2679
RP4-737E23.2	4.7334	4.73278	24.5558	25.9754	-2.72325	3.46185	481.798	8.68e-107	3.91e-105	-244.216
DAB2	15.0612	15.3087	24.543	23.8461	-0.980248	7.59167	208.629	2.74e-47	3.25e-46	-107.215
MRPL41	32.2759	39.5957	24.5218	24.9387	0.230599	5.54339	5.54243	0.0185608	0.0245884	3.98671
STC2	7.35119	7.75938	24.5132	23.9901	-1.99077	6.99746	743.686	9.47e-164	1.19e-161	-375.376
HMG20B	24.0117	26.6521	24.4575	24.9177	-0.271135	6.90234	13.4606	0.000243628	0.000392178	-8.31987
AHCY	28.4806	28.3297	24.4529	24.9088	-0.105283	6.99114	2.35508	0.124876	0.148897	-2.08044
RELA	11.5115	12.3367	24.4348	22.9839	-1.29998	6.96733	306.714	1.14e-68	2.39e-67	-156.449
TM9SF3	35.8337	32.5717	24.4346	25.0681	0.158787	7.99499	4.8734	0.0272736	0.0354473	3.60183
HADHB	34.7001	36.1123	24.3492	24.437	0.229327	7.2294	11.3192	0.000767104	0.00117553	7.17289
CDR2	12.7952	13.4638	24.3466	24.075	-1.19107	6.55754	261.413	8.44e-59	1.37e-57	-133.719
HNRNPA0	26.418	26.0093	24.3458	24.0173	-0.19171	6.53154	7.08393	0.00777783	0.010726	-4.85648
H1F0	19.6211	20.1911	24.3286	24.9907	-0.61701	6.0277	64.0129	1.24e-15	4.19e-15	-34.3269
COX7A2L	16.2551	17.68	24.3098	24.1711	-0.82295	7.18994	132.879	9.61e-31	6.37e-30	-69.1173
MRPL51	30.138	36.6398	24.2859	23.4375	0.175964	5.66517	3.34184	0.067539	0.0834339	2.69505
SERPINB7	8.3478	8.39771	24.279	25.2144	-1.87138	5.80658	509.511	8.1e-113	3.96e-111	-258.1
SNHG12	5.09745	5.24439	24.2775	22.9352	-2.49889	6.00922	867.81	9.77e-191	1.87e-188	-437.515
RP11-169K16.7	25.0041	26.6505	24.2466	22.4738	-0.163894	3.97231	2.68232	0.101468	0.12255	-2.28801
TP53INP1	8.03298	6.4044	24.2465	24.7917	-2.07158	6.88883	464.717	4.52e-103	1.87e-101	-235.657
ECHS1	48.274	54.7405	24.2337	26.506	0.71355	6.21329	70.0788	5.7e-17	2.07e-16	37.4038
TAB2	28.4143	27.2527	24.2254	24.8237	-0.12535	7.53723	3.38526	0.0657817	0.0814197	-2.72141
CPVL	21.6128	22.6821	24.2187	23.0901	-0.403336	6.56832	29.9201	4.5e-08	9.71e-08	-16.9161
PPM1G	37.3505	38.4214	24.2147	24.9382	0.316289	7.2772	21.6259	3.31e-06	6.23e-06	12.6175
TMEM123	23.6095	20.0906	24.2036	24.5291	-0.464934	7.06666	31.8332	1.68e-08	3.73e-08	-17.9019
CD46	23.9452	21.123	24.1977	24.0781	-0.406999	7.98522	29.1447	6.72e-08	1.43e-07	-16.516
SNORD104	13.3758	19.7427	24.1901	26.8227	-0.930147	0.895497	11.8711	0.000570122	0.000885798	-7.46966
PARM1	36.0943	31.7884	24.1514	22.378	0.236912	7.45496	8.89966	0.00285224	0.00413287	5.85965
GM2A	26.7186	26.3124	24.1483	23.8694	-0.164837	7.12739	5.82062	0.0158394	0.0211827	-4.14525
CERCAM	16.598	17.639	24.1371	24.0951	-0.80269	7.30008	134.038	5.36e-31	3.59e-30	-69.7011
TNFAIP2	105.859	111.901	24.1064	25.8871	1.81486	8.60703	649.441	2.96e-143	2.48e-141	328.186
MXRA7	38.0117	40.0448	24.1036	23.3198	0.410603	8.45759	37.1672	1.08e-09	2.6e-09	20.6424
AMD1	16.8432	16.6076	24.0742	22.5317	-0.786731	6.47517	108.734	1.86e-25	9.9e-25	-56.946
DKFZP761J1410	26.9349	28.9143	24.0617	25.04	-0.122392	6.72557	2.81959	0.0931203	0.112939	-2.37386
REEP2	31.9521	34.135	24.061	25.4345	0.108969	6.85702	2.26895	0.131989	0.156809	2.02504
PDIA5	20.7069	20.3353	24.0448	22.6755	-0.495174	6.78378	46.893	7.5e-12	2.04e-11	-25.6165
RP11-622K12.1	23.1938	24.957	24.0221	23.6149	-0.292861	5.50579	12.2768	0.000458623	0.000718761	-7.68728
PDXDC1	13.3682	12.3769	24.0214	24.3524	-1.21781	7.72314	292.438	1.46e-65	2.84e-64	-149.287
SNX9	28.595	27.3473	24.0186	24.6024	-0.105577	7.07586	2.29026	0.130188	0.154832	-2.03877
RNF145	26.9528	25.6812	24.002	23.9848	-0.174638	7.14675	6.30735	0.0120239	0.0162746	-4.42086
TCEAL4	33.8574	35.191	23.9882	24.8701	0.190921	6.49617	6.85255	0.00885147	0.0121409	4.72717
MAF1	24.4904	26.8667	23.9822	26.2059	-0.27482	6.22379	11.3975	0.000735414	0.00112931	-7.21508
PTPN11	24.7437	21.3483	23.9664	23.1614	-0.339881	7.66197	18.2629	1.92e-05	3.42e-05	-10.8584
TUBG2	20.6592	22.868	23.9317	23.9724	-0.446566	6.30228	32.7052	1.07e-08	2.41e-08	-18.3507
POLD2	25.5308	27.5158	23.9043	24.1103	-0.164476	6.8357	5.25872	0.0218371	0.0286886	-3.82415
NCS1	22.2809	22.8533	23.8881	24.5927	-0.411284	7.22434	36.4021	1.61e-09	3.81e-09	-20.25
CORO1B	37.0865	41.4293	23.882	23.6791	0.414785	6.81492	30.2919	3.72e-08	8.05e-08	17.1078
CTNNAL1	39.641	40.2014	23.876	22.9822	0.460569	6.89611	43.3068	4.68e-11	1.22e-10	23.7852
NDUFB9	31.5679	36.5525	23.8502	23.0018	0.231391	6.52234	7.9151	0.0049024	0.00692288	5.31803
NUDT21	24.4922	21.7546	23.8385	24.6136	-0.374947	7.33358	24.4106	7.78e-07	1.54e-06	-14.066
RP11-395B7.7	17.0042	17.7717	23.8221	24.1062	-0.770956	6.67931	115.814	5.22e-27	2.98e-26	-60.5173
XPO7	13.2444	12.3314	23.8117	23.386	-1.1919	7.32699	275.714	6.45e-62	1.14e-60	-140.896
GREM1	18.9047	17.531	23.8041	27.0738	-0.789277	6.84626	95.1138	1.8e-22	8.5e-22	-50.0705
PDZD11	42.4578	45.826	23.8037	22.9881	0.607418	5.81589	54.6104	1.47e-13	4.41e-13	29.5486
PPIL4	15.2451	16.1777	23.7601	23.3438	-0.892312	6.03633	129.175	6.21e-30	3.95e-29	-67.2517
MAGEH1	24.9045	25.1822	23.7585	26.5747	-0.314777	5.51111	13.1913	0.000281256	0.000450688	-8.17624
ZFAND3	12.2039	11.6418	23.7556	22.2578	-1.25648	6.49741	264.535	1.76e-59	2.91e-58	-135.286
TWIST1	10.0676	10.8901	23.7126	22.7735	-1.45765	5.46512	280.764	5.12e-63	9.36e-62	-143.43
LAMA5	33.9252	35.2742	23.6885	22.8824	0.263055	9.00958	15.6343	7.68e-05	0.000129534	9.4737
MSANTD3	16.4086	17.3043	23.6747	23.116	-0.781211	6.13315	102.399	4.54e-24	2.29e-23	-53.7495
PRDX2	37.9921	40.9723	23.672	24.5599	0.403042	6.34607	27.9589	1.24e-07	2.6e-07	15.9036
TRIM8	45.737	49.6989	23.6327	21.8897	0.759378	6.93972	100.938	9.49e-24	4.71e-23	53.0119
CTDSP2	25.3222	23.9305	23.6234	23.8753	-0.255631	7.34998	13.5786	0.000228782	0.000369004	-8.38274
SESN2	6.83768	6.55175	23.616	22.6236	-2.0961	6.07692	649.713	2.58e-143	2.18e-141	-328.322
DEDD2	10.5766	11.0557	23.6109	24.0606	-1.44803	5.87548	321.448	7.01e-72	1.59e-70	-163.839
COL5A2	46.3234	40.6456	23.6028	23.518	0.576342	8.16408	57.2575	3.82e-14	1.19e-13	30.8951
SYF2	17.1502	18.1976	23.5844	23.756	-0.729661	6.45582	97.2028	6.26e-23	3.01e-22	-51.1256
TERF2IP	24.6319	24.1251	23.5559	22.494	-0.225794	6.63196	9.67619	0.00186671	0.00275525	-6.28358
TMX2	30.0777	32.0225	23.5476	23.3621	0.0964197	6.22556	1.61229	0.20417	0.235903	1.5888
VPS26A	19.2114	18.337	23.5364	24.1877	-0.653875	6.6063	80.0414	3.67e-19	1.48e-18	-42.4499
ANKRD10	15.2044	15.3797	23.5359	23.6315	-0.933117	6.81112	177.048	2.14e-40	2.02e-39	-91.3436
EIF6	35.4028	38.1294	23.5163	24.4705	0.307595	5.90855	14.5771	0.000134537	0.000221741	8.91367
PRAF2	29.7639	34.0742	23.5081	22.9887	0.148763	5.87187	2.97819	0.0843934	0.103006	2.47227
ITGAV	42.0275	32.7141	23.4794	23.8683	0.351169	8.24423	13.2469	0.000273035	0.000437941	8.20591
GOLGA5	24.2243	23.3508	23.4744	24.2892	-0.313616	6.60467	18.6955	1.53e-05	2.74e-05	-11.0854
MFSD12	12.6337	14.6144	23.4726	22.9275	-1.07647	6.95146	183.755	7.34e-42	7.26e-41	-94.7155
MAP2K1	20.4635	21.2622	23.4315	23.1289	-0.466402	6.69288	42.9617	5.58e-11	1.45e-10	-23.6088
DGUOK	31.8811	34.6001	23.4256	24.1997	0.173038	5.65742	4.33275	0.0373857	0.0477661	3.28647
MEA1	40.8707	44.902	23.4107	24.5236	0.531312	5.45305	37.7545	8.02e-10	1.94e-09	20.9435
CALCOCO2	14.1616	14.0294	23.3739	20.9793	-0.962129	7.58452	167.663	2.4e-38	2.08e-37	-86.6242
C11orf68	25.5517	27.5552	23.3658	22.8427	-0.107633	5.75329	1.72817	0.188644	0.219182	-1.66789
SAFB2	9.57822	9.39976	23.3463	22.1734	-1.57033	7.01911	470.317	2.73e-104	1.16e-102	-238.463
BAG6	25.1016	26.8548	23.3239	22.7437	-0.134795	7.32304	3.74079	0.0530994	0.0665986	-2.93559
ARRDC4	11.9972	11.3718	23.3097	22.7787	-1.28784	6.52024	292.539	1.39e-65	2.7e-64	-149.338
UFC1	23.6605	25.7241	23.3066	21.0691	-0.154352	6.03931	3.34882	0.0672532	0.0831086	-2.69929
UBE2A	30.6629	30.9749	23.2895	22.9625	0.106109	6.74472	2.29041	0.130176	0.154829	2.03887
TTC3	15.3373	13.4551	23.2697	23.6423	-1.01201	8.57775	176.952	2.24e-40	2.11e-39	-91.2953
GLTP	25.5798	27.123	23.266	22.1561	-0.0939297	6.34782	1.5321	0.215797	0.248677	-1.53342
MTDH	21.1697	19.1806	23.2482	24.2346	-0.54259	7.45708	54.328	1.7e-13	5.07e-13	-29.4049
PSMA4	47.9432	51.7547	23.2463	22.484	0.815998	7.37975	132.05	1.46e-30	9.59e-30	68.6998
NDUFB6	44.444	49.2133	23.2382	25.4244	0.636557	5.86546	54.5201	1.54e-13	4.61e-13	29.5027
SEL1L3	34.0163	31.1861	23.2256	22.9166	0.19091	7.98537	7.23075	0.00716652	0.00992282	4.93834
GFPT2	43.82	43.4082	23.2174	22.0762	0.637247	7.56715	86.1555	1.66e-20	7.16e-20	45.5429
METRNL	7.80014	7.89977	23.217	22.9631	-1.8646	5.72755	502.011	3.47e-111	1.64e-109	-254.342
C5orf15	79.8927	72.9535	23.2144	23.1888	1.41186	7.13899	355.367	2.87e-79	7.46e-78	180.849
SMG5	23.7771	23.8322	23.1388	23.0583	-0.264684	7.26651	15.3943	8.72e-05	0.000146284	-9.34674
NPM3	11.7738	12.662	23.0986	23.2589	-1.23189	4.38774	176.303	3.11e-40	2.91e-39	-90.9689
FTLP3	9.94768	10.7073	23.0971	23.9613	-1.49566	3.55891	180.083	4.65e-41	4.5e-40	-92.8696
NAA50	25.3565	24.2656	23.0892	22.3154	-0.179943	7.56176	6.83347	0.00894651	0.0122633	-4.71649
HNRNPAB	48.0007	50.5374	23.0499	22.9945	0.789387	6.53029	116.014	4.72e-27	2.7e-26	60.618
RP11-660L16.2	8.05951	10.435	23.0449	23.3413	-1.63482	3.83401	183.696	7.56e-42	7.48e-41	-94.6858
PRR24	16.6275	19.1454	23.0303	23.2175	-0.67881	4.43503	50.1316	1.44e-12	4.08e-12	-27.268
PFDN1	34.5666	39.2903	23.0215	21.7326	0.41408	6.27186	24.8262	6.27e-07	1.25e-06	14.2817
MYO1C	28.5663	29.646	23.0094	22.8615	0.0355276	8.01809	0.286372	0.592555	0.628961	0.523312
CIZ1	15.1019	16.4187	23.0012	22.8025	-0.847486	6.95269	137.425	9.74e-32	6.68e-31	-71.407
NPDC1	24.4144	28.6516	22.9979	22.8126	-0.0964051	6.37953	1.31032	0.252337	0.28782	-1.37699
SLC39A6	28.4656	26.0087	22.9873	25.1207	-0.128347	6.86256	2.73928	0.0979087	0.118386	-2.32372
PPP2CB	26.1152	25.4288	22.9679	22.0674	-0.113414	7.06943	2.63797	0.104337	0.125809	-2.26013
FUS	38.639	39.4817	22.9626	24.2767	0.417688	8.09565	38.3693	5.85e-10	1.43e-09	21.2586
SBNO2	16.6233	17.6647	22.9569	24.0126	-0.762153	7.37028	118.795	1.16e-27	6.82e-27	-62.0204
UBXN6	17.0802	19.7084	22.9531	22.8563	-0.624838	7.09637	64.5217	9.55e-16	3.26e-15	-34.5851
SSNA1	22.1173	25.3019	22.9529	23.8702	-0.289981	5.11245	10.0241	0.00154504	0.00230013	-6.4727
CERS2	23.3813	22.3847	22.9333	21.5613	-0.267528	7.01948	13.7669	0.000206946	0.000335323	-8.48305
SPAG9	13.0739	11.3675	22.9213	22.9465	-1.21591	8.07014	242.459	1.14e-54	1.67e-53	-124.205
RP11-220I1.1	13.1047	11.4657	22.92	23.1724	-1.21535	7.1663	237.788	1.19e-53	1.71e-52	-121.86
TMEM9	18.0573	18.7258	22.9158	21.8398	-0.591353	6.64538	65.7983	5e-16	1.73e-15	-35.2329
DDX24	32.3501	30.9392	22.9151	22.2099	0.17995	7.63396	6.8704	0.0087635	0.0120241	4.73716
CREB3	34.0384	35.0852	22.914	22.7957	0.288457	6.04964	14.2256	0.000162146	0.000265439	8.72701
PSMD11	24.563	23.9973	22.9048	21.6694	-0.184619	7.69509	7.18707	0.00734307	0.0101558	-4.914
POLR2L	74.9207	88.44	22.8848	24.3029	1.48326	6.13514	264.419	1.87e-59	3.08e-58	135.228
PRR13	20.701	22.7793	22.8654	21.8392	-0.348535	6.31196	19.6226	9.43e-06	1.71e-05	-11.5711
CS	23.739	24.2243	22.8602	23.5648	-0.261051	7.54829	15.1559	9.9e-05	0.000165103	-9.22051
ATP5H	29.2631	33.7273	22.8509	21.3143	0.203557	6.72122	6.16382	0.0130389	0.0175792	4.33982
SHMT2	21.4727	22.9132	22.8394	23.2721	-0.363233	7.08967	26.8796	2.17e-07	4.45e-07	-15.3455
NPTN	47.1918	42.9985	22.8355	21.984	0.700843	7.35062	89.8758	2.54e-21	1.14e-20	47.4237
LINC00973	65.9238	68.0056	22.8248	24.0566	1.20642	5.68093	212.296	4.34e-48	5.25e-47	109.057
TMEM54	16.8524	20.5277	22.8209	21.8576	-0.565992	5.18246	32.2839	1.33e-08	2.98e-08	-18.1339
TMEM219	34.5298	36.2867	22.8125	23.6638	0.299479	6.43213	16.4005	5.13e-05	8.79e-05	9.87837
TMEM205	29.7658	33.776	22.812	21.7579	0.203035	5.72483	5.38923	0.0202614	0.0267144	3.89904
PPIC	53.184	52.4706	22.7981	22.6661	0.908423	6.5593	157.356	4.28e-36	3.47e-35	81.4394
EMP3	51.7241	59.5355	22.7936	22.4438	0.989795	6.27102	138.673	5.19e-32	3.6e-31	72.0355
PSMC1	33.7684	34.4379	22.7897	20.6519	0.34235	6.8266	20.8614	4.94e-06	9.14e-06	12.2187
SNRPC	29.3456	31.4986	22.7674	22.3663	0.122546	5.3655	2.09653	0.147634	0.174288	1.91302
STT3A	19.8612	18.9461	22.7644	22.9678	-0.544851	7.60055	63.6107	1.52e-15	5.11e-15	-34.1227
IMPAD1	25.8335	23.6852	22.7639	24.157	-0.230015	7.82569	10.0422	0.00152993	0.00227901	-6.48253
GLO1	43.9117	46.6346	22.735	21.9635	0.710022	6.57234	91.9822	8.75e-22	4e-21	48.4883
PHC2	42.5269	46.4587	22.7023	22.7547	0.660739	7.76471	88.342	5.51e-21	2.43e-20	46.6484
PARL	17.9937	20.3796	22.6937	21.6742	-0.517949	5.71349	35.2365	2.92e-09	6.82e-09	-19.6517
UGGT2	15.9895	14.3148	22.6871	22.62	-0.888057	7.59384	142.445	7.77e-33	5.54e-32	-73.9347
CHMP1A	29.5512	32.174	22.6844	22.7126	0.134947	6.71311	3.37763	0.0660872	0.0817566	2.71678
STX5	18.2127	18.2038	22.6678	22.8142	-0.628776	5.85388	64.0142	1.24e-15	4.18e-15	-34.3275
CRTC2	11.4046	13.056	22.6649	22.5212	-1.19382	6.32803	210.944	8.55e-48	1.03e-46	-108.378
PKIG	19.3798	22.0336	22.637	21.2791	-0.393249	6.04867	21.2713	3.99e-06	7.45e-06	-12.4326
GPAA1	36.4762	39.034	22.6118	21.6209	0.463127	6.88508	40.9627	1.55e-10	3.91e-10	22.5865
VAMP5	56.7857	64.0125	22.5926	20.643	1.17335	5.30811	155.43	1.13e-35	9e-35	80.4705
LRRC42	15.6683	17.0627	22.5916	23.8691	-0.813449	5.91197	97.6785	4.92e-23	2.38e-22	-51.3659
SEC24A	9.62633	7.63312	22.5885	22.6107	-1.69643	7.18941	314.695	2.07e-70	4.52e-69	-160.452
CLINT1	17.7019	15.5168	22.556	23.2815	-0.772241	7.31154	98.2448	3.7e-23	1.8e-22	-51.6519
C1S	22.8526	21.5029	22.5182	19.6899	-0.236684	7.41906	8.93364	0.00279966	0.00405947	-5.87826
EMC4	28.6221	33.1097	22.5078	22.3583	0.1519	7.18181	3.81331	0.0508467	0.063898	2.97894
ZDHHC7	17.3475	16.9323	22.4952	21.8356	-0.679083	6.6078	87.7585	7.4e-21	3.24e-20	-46.3534
MAP1B	38.446	36.9562	22.4797	21.9994	0.453421	8.8376	46.0224	1.17e-11	3.15e-11	25.1722
NOV	25.5053	25.2384	22.4747	23.2738	-0.158465	6.31513	4.58464	0.0322598	0.0415912	-3.43393
GNA13	9.14495	7.42302	22.4709	23.0115	-1.76444	6.68918	356.178	1.91e-79	4.98e-78	-181.256
B3GNT1	37.9831	41.573	22.4561	22.728	0.507855	6.28514	42.8595	5.88e-11	1.52e-10	23.5566
COMMD6	21.2586	21.5189	22.4161	21.8797	-0.358536	6.29524	23.4107	1.31e-06	2.54e-06	-13.5466
ODC1	28.6054	27.9821	22.4154	22.6019	0.0219686	6.52756	0.0929683	0.760437	0.785813	0.273862
RCC1	14.6762	14.2162	22.3261	22.8502	-0.952823	6.51034	168.236	1.8e-38	1.57e-37	-86.9123
CAST	28.6256	26.2659	22.3142	21.6242	0.0131371	8.55585	0.0345185	0.852608	0.869983	0.159455
MZT1	31.9729	28.2941	22.3064	24.0189	0.0719798	6.23025	0.723594	0.394967	0.435053	0.928952
COTL1	33.0592	34.6747	22.3034	21.41	0.323469	7.83377	22.4496	2.16e-06	4.11e-06	13.0466
STX16	27.1156	26.8409	22.3019	22.9271	-0.0534608	7.27761	0.621929	0.430332	0.470986	-0.843199
BLOC1S2	18.9253	18.7572	22.2772	21.6766	-0.53027	5.82166	44.5465	2.48e-11	6.58e-11	-24.4186
PCOLCE	22.9557	25.3677	22.2683	19.8392	-0.110036	6.6204	1.78875	0.181079	0.210824	-1.70882
GIT1	15.247	16.0273	22.262	21.6415	-0.797649	7.06203	129.027	6.69e-30	4.25e-29	-67.1768
TSLP	11.8958	11.771	22.2327	21.2945	-1.18723	6.52566	255.754	1.45e-57	2.27e-56	-130.879
TNPO1	15.5044	12.8087	22.2002	22.4099	-0.963508	8.11539	125.757	3.47e-29	2.17e-28	-65.5294
CD320	30.963	34.9562	22.1996	21.7875	0.275143	6.24855	11.5573	0.000674823	0.00104146	7.30106
FHL1	19.3894	19.9127	22.1873	20.9875	-0.443909	6.98941	39.3457	3.55e-10	8.76e-10	-21.7588
ITCH	13.0938	11.2518	22.1634	22.5637	-1.18518	7.19971	212.755	3.44e-48	4.18e-47	-109.288
ORMDL3	10.4904	9.99605	22.1464	21.8902	-1.41203	6.28509	335.944	4.88e-75	1.17e-73	-171.109
ILF3	25.3021	24.7117	22.1212	21.6944	-0.117208	8.31625	3.12642	0.0770327	0.0944117	-2.56353
C1R	17.4915	18.8896	22.1187	19.5675	-0.504987	6.84013	39.7469	2.89e-10	7.17e-10	-21.9643
YES1	16.9463	15.4949	22.1151	22.4938	-0.767345	6.95223	107.681	3.16e-25	1.66e-24	-56.4151
DHCR7	11.0094	11.2657	22.114	19.1521	-1.19805	6.40179	197.975	5.78e-45	6.32e-44	-101.862
DYNC1H1	28.0772	25.3735	22.1017	22.4533	-0.0452009	8.89278	0.398224	0.528008	0.567504	-0.638644
PSMC5	31.2619	33.8545	22.0762	20.4808	0.305102	7.19626	17.0453	3.65e-05	6.33e-05	10.2182
YY1	16.5175	15.9705	22.0758	21.6519	-0.736709	7.49111	116.396	3.89e-27	2.24e-26	-60.8105
LONP1	25.0564	27.358	22.0667	22.0804	-0.060677	7.23551	0.728875	0.393248	0.43345	-0.933315
IARS2	37.0794	35.2263	22.0568	21.9438	0.408576	7.18778	34.2934	4.74e-09	1.09e-08	19.1672
AP3D1	17.3122	17.2554	22.0471	23.3157	-0.700052	7.75821	105.595	9.05e-25	4.69e-24	-55.3622
IGBP1	13.6631	13.9375	22.0094	21.1648	-0.953728	5.38475	127.973	1.14e-29	7.2e-29	-66.6457
ABHD12	23.8837	26.2081	21.9574	22.5567	-0.137939	6.6398	3.39823	0.0652666	0.0808362	-2.72928
UXT	24.4162	28.279	21.9392	22.06	-0.0482323	5.20631	0.272967	0.601348	0.637516	-0.508581
PDXK	10.9001	12.1792	21.9327	22.0415	-1.23842	7.99964	289.507	6.37e-65	1.22e-63	-147.817
ATN1	16.8756	16.9628	21.9303	20.6758	-0.640684	6.83699	79.703	4.35e-19	1.75e-18	-42.2786
STARD4	8.30934	7.17814	21.9228	21.9278	-1.80923	6.7814	472.675	8.39e-105	3.6e-103	-239.645
STARD3NL	20.4698	19.8423	21.9222	20.7185	-0.389217	6.81005	28.9634	7.38e-08	1.57e-07	-16.4225
SERBP1	35.519	33.7471	21.9174	21.9633	0.35058	8.04083	26.7145	2.36e-07	4.83e-07	15.2601
POLE3	17.8545	18.2577	21.8909	21.6974	-0.579631	6.02449	56.9152	4.55e-14	1.41e-13	-30.721
SELT	41.482	40.4111	21.8832	23.8962	0.531243	7.30195	54.737	1.38e-13	4.14e-13	29.6131
DRAM2	21.4166	22.6985	21.8656	21.3792	-0.279572	6.40562	14.1325	0.00017037	0.000278194	-8.67754
FAM3C	22.2817	20.939	21.8507	21.5187	-0.312967	6.52151	17.6942	2.59e-05	4.56e-05	-10.5597
SLC50A1	24.6969	25.7192	21.84	21.4442	-0.0882346	6.06384	1.32208	0.250219	0.285537	-1.38542
ERF	15.5807	16.26	21.8294	21.008	-0.736314	6.27713	94.3227	2.68e-22	1.26e-21	-49.6708
HCFC1R1	13.9741	16.3675	21.8195	22.4085	-0.851961	5.07968	81.7512	1.54e-19	6.36e-19	-43.3151
ORMDL1	26.7386	28.851	21.8104	21.4962	0.0518887	6.90657	0.526195	0.468211	0.508937	0.758836
IK	35.0946	35.8198	21.8104	23.2387	0.346606	7.16474	24.6376	6.92e-07	1.37e-06	14.1838
MFSD10	25.3256	26.8699	21.8028	21.636	-0.0433377	6.53662	0.352074	0.552942	0.591334	-0.592503
Y_RNA	0	0	21.7969	19.0582	-10.2951	0.406572	204.274	2.44e-46	2.82e-45	-105.027
MRPS15	20.9973	25.4171	21.7937	21.2193	-0.19884	6.33163	4.94708	0.0261348	0.0340301	-3.64449
SH3GL1	30.999	33.4962	21.7672	21.3661	0.272024	6.91081	14.3541	0.000151447	0.000248641	8.79528
ADCY8	6.19322	6.17763	21.7477	19.6272	-2.05012	6.71334	655.656	1.32e-144	1.14e-142	-331.298
SHKBP1	28.8996	31.0669	21.7059	22.659	0.126575	6.96768	3.12248	0.0772192	0.0946324	2.56111
EHD2	30.0591	30.7324	21.692	22.3077	0.158294	6.97062	5.27163	0.0216757	0.0284826	3.83156
ATP5D	27.679	34.6073	21.6906	20.4341	0.255413	6.15635	6.85183	0.00885505	0.0121447	4.72677
CSGALNACT2	13.0333	11.2119	21.6829	21.681	-1.14653	6.34024	179.148	7.44e-41	7.15e-40	-92.3995
LINC00998	52.5071	53.7989	21.6822	21.536	0.990278	6.39631	179.801	5.36e-41	5.19e-40	92.7276
B3GAT3	31.4528	35.1923	21.6641	21.3297	0.323924	6.33474	16.7516	4.26e-05	7.36e-05	10.0635
RBMX	24.7721	24.1553	21.6164	20.7439	-0.100228	7.37027	2.12507	0.144907	0.171288	-1.93167
SFPQ	29.9438	28.3688	21.6099	23.0265	0.0777619	7.86995	1.23209	0.267001	0.303235	1.3205
KCTD9	18.0227	16.621	21.589	20.5241	-0.589728	6.71779	60.2871	8.2e-15	2.64e-14	-32.4348
ARRB2	18.6424	20.8477	21.5669	21.5738	-0.435929	6.81394	33.5879	6.81e-09	1.55e-08	-18.8047
DDX50	19.6115	20.0415	21.5668	21.8943	-0.440395	6.11828	33.8797	5.86e-09	1.34e-08	-18.9547
PRKAB2	6.68658	6.37669	21.5563	21.1319	-2.01633	6.6404	706.634	1.08e-155	1.16e-153	-356.824
KCMF1	8.66394	9.0585	21.5123	20.0302	-1.53737	7.25628	440.622	7.93e-98	2.97e-96	-223.583
SLC1A1	29.873	28.4355	21.4558	22.1211	0.112237	6.95812	2.52286	0.112207	0.134694	2.18741
TIMP4	40.5918	40.8804	21.4528	20.5369	0.64792	5.93241	67.4518	2.16e-16	7.62e-16	36.0717
SEC31A	14.4005	14.1429	21.432	22.3851	-0.926294	7.71086	184.897	4.13e-42	4.14e-41	-95.2896
MKRN1	16.0984	15.8537	21.4278	21.3665	-0.729579	7.1102	112.909	2.26e-26	1.25e-25	-59.0523
EMP1	30.8407	29.1952	21.4155	22.5754	0.140788	7.21446	3.93771	0.0472151	0.0595419	3.05304
RAC2	26.7224	29.226	21.3902	22.3912	0.0456078	6.27193	0.341089	0.559201	0.597382	0.581246
CDK2AP2	16.3356	18.0192	21.3831	24.0087	-0.709842	5.664	62.3754	2.84e-15	9.41e-15	-33.4955
FURIN	26.9908	26.9148	21.3494	23.7997	-0.0520714	7.14698	0.500133	0.479442	0.520073	-0.735133
PCBD1	23.3503	26.5902	21.3455	20.9594	-0.0690978	5.51534	0.61259	0.433814	0.474411	-0.835139
LAPTM4B	33.7725	35.9721	21.3306	22.3074	0.36837	6.77803	25.9252	3.55e-07	7.18e-07	14.8514
IST1	17.8875	18.2489	21.328	21.4433	-0.551327	7.11417	65.2483	6.6e-16	2.27e-15	-34.9538
SEC62	19.4571	18.6165	21.322	20.8903	-0.456924	7.63462	44.6679	2.33e-11	6.19e-11	-24.4806
HMGB2	28.5649	28.8359	21.3192	20.8814	0.135591	6.40074	3.45235	0.0631621	0.0783809	2.76205
AXL	42.7902	45.1251	21.3091	22.516	0.69626	7.66379	100.8	1.02e-23	5.04e-23	52.9423
PLA2G16	20.17	20.0964	21.3025	21.2148	-0.386584	6.32111	27.6518	1.45e-07	3.02e-07	-15.7449
RAB2A	24.6369	24.6077	21.2987	21.48	-0.105013	7.3244	2.44159	0.118157	0.141285	-2.13574
FAM3C2	19.4826	9.59983	21.292	20.838	-0.841135	3.9379	15.414	8.63e-05	0.000144835	-9.35715
KLHDC10	10.5717	9.2319	21.2738	20.8657	-1.39722	7.04604	304.921	2.79e-68	5.76e-67	-155.549
SAR1A	23.9981	24.6083	21.2598	21.9714	-0.139015	7.61394	4.29539	0.0382158	0.048781	-3.26451
HNRNPH3	23.2998	22.5872	21.2342	21.3927	-0.201693	7.20112	8.68342	0.00321119	0.00462485	-5.74111
TMEM208	18.8107	21.0075	21.2185	20.1358	-0.363156	5.49675	17.1342	3.48e-05	6.05e-05	-10.2651
SYNGR2	19.9936	21.5166	21.2091	21.6703	-0.355035	6.74151	23.9761	9.75e-07	1.91e-06	-13.8404
EPB41L4A-AS1	0.955608	1.35872	21.2016	18.1025	-4.39436	5.56162	1072.21	3.61e-235	1.27e-232	-539.823
BLVRA	36.2802	39.1904	21.1868	18.7418	0.609702	5.97386	49.142	2.38e-12	6.69e-12	26.7636
FKBP9	25.6193	25.2352	21.1678	20.5866	-0.0237089	7.19885	0.119889	0.729155	0.756982	-0.315869
CRABP2	43.3739	47.2878	21.1569	19.6332	0.84353	5.42719	90.9187	1.5e-21	6.76e-21	47.9508
RP11-410L14.2	17.7114	17.7867	21.1154	19.4784	-0.502125	3.17334	17.2864	3.21e-05	5.6e-05	-10.3452
TBCB	33.3949	37.4986	21.1029	21.484	0.426895	6.83212	31.708	1.79e-08	3.96e-08	17.8374
LMBRD1	22.8833	22.334	21.1021	20.7859	-0.197773	6.00855	6.56216	0.010417	0.0141972	-4.56432
AC068580.5	4.33632	2.57802	21.0836	18.4004	-2.81904	1.94345	150.791	1.16e-34	8.95e-34	-78.1357
SGCE	28.1539	29.4056	21.0798	20.6043	0.157249	6.2638	4.39979	0.0359433	0.0460427	3.32581
ACTR1A	33.7543	35.8265	21.0775	21.8867	0.3874	7.20733	30.7491	2.94e-08	6.4e-08	17.3435
CDC37L1	11.5979	11.5257	21.0712	19.0127	-1.10202	6.31545	187.252	1.27e-42	1.28e-41	-96.4733
KTN1	36.3118	32.27	21.0623	20.7359	0.406545	9.19544	30.2534	3.79e-08	8.21e-08	17.088
TUBB2A	29.461	30.6304	21.0279	21.3507	0.195668	5.75295	6.00203	0.0142895	0.0191812	4.24823
B4GALT3	13.5552	14.0513	21.0216	20.398	-0.893573	6.22477	138.151	6.75e-32	4.66e-31	-71.7728
TNIP1	38.0544	40.397	21.0153	19.8902	0.631091	7.77883	81.2542	1.98e-19	8.15e-19	43.0636
RHOG	19.1592	20.5333	21.0033	18.6189	-0.306153	5.45412	11.4411	0.000718373	0.0011044	-7.23852
ARL1	23.0197	22.6188	20.9878	21.3734	-0.200505	7.08148	8.56227	0.003432	0.00492654	-5.67461
ELOVL1	34.9068	36.8529	20.9829	21.9194	0.434024	6.40918	33.7555	6.25e-09	1.43e-08	18.8908
RAB18	12.4096	11.8384	20.9567	20.336	-1.07608	6.99566	226.368	3.69e-51	4.89e-50	-116.125
PCYOX1	33.5271	30.345	20.8821	21.5033	0.283825	7.57022	15.0623	0.000104019	0.000173122	9.17094
RARS2	17.2859	19.0718	20.8814	21.3104	-0.522955	5.95656	41.2665	1.33e-10	3.36e-10	-22.742
CBR1	34.939	38.4723	20.8376	20.4979	0.520201	6.40536	45.3365	1.66e-11	4.45e-11	24.822
CCNL1	9.17918	8.77325	20.8261	21.1026	-1.53171	7.40301	476.945	9.88e-106	4.34e-104	-241.784
SH2B3	86.7775	90.0511	20.8159	21.4057	1.75816	8.49648	665.072	1.18e-146	1.08e-144	336.013
MBNL2	8.29139	7.29837	20.7497	19.8817	-1.68988	6.47845	406.286	2.36e-90	7.74e-89	-206.375
PNN	25.1742	24.6366	20.7427	21.1851	-0.059443	6.8895	0.732914	0.39194	0.432202	-0.936646
INF2	21.4914	22.7581	20.7256	20.029	-0.189636	7.41232	7.52766	0.00607586	0.00849149	-5.10343
DNAJB11	33.8733	34.4812	20.7212	21.2383	0.395944	7.65492	35.1624	3.03e-09	7.08e-09	19.6136
FAM213A	32.3866	34.5764	20.6882	21.4294	0.360792	6.2697	22.4187	2.19e-06	4.18e-06	13.0305
WLS	52.833	51.4924	20.6825	19.5766	1.06547	7.58887	232.373	1.81e-52	2.5e-51	119.141
ZNF664	25.7308	23.4805	20.6783	21.1615	-0.0737172	7.47325	1.04382	0.306935	0.345218	-1.18112
CD47	36.0789	34.9296	20.6514	20.778	0.469318	8.06575	49.3472	2.14e-12	6.04e-12	26.8681
NHP2	18.4824	19.5985	20.6412	21.2925	-0.447131	5.23508	27.4409	1.62e-07	3.36e-07	-15.6359
MMP12	2.66644	2.74451	20.6318	21.675	-3.27442	4.90168	1085.98	3.68e-238	1.36e-235	-546.713
ELOVL5	16.578	15.6919	20.6032	18.4171	-0.582321	6.55837	52.3713	4.59e-13	1.34e-12	-28.4089
LEPREL1	22.6655	22.715	20.6025	19.0788	-0.114711	7.19714	2.59159	0.107433	0.129352	-2.23089
IFI16	28.7335	28.3635	20.5882	19.7589	0.192749	7.29549	7.87697	0.00500682	0.00706224	5.29695
UBR4	10.9516	8.8478	20.5783	19.6856	-1.33168	8.89433	213.119	2.87e-48	3.49e-47	-109.471
SGTA	16.658	19.4492	20.5516	22.1078	-0.548848	6.54724	42.1966	8.25e-11	2.12e-10	-23.2177
AC005229.1	17.3133	21.4539	20.5359	24.1133	-0.510681	1.38167	5.35014	0.0207206	0.0272833	-3.87663
RN7SK	10.9207	8.7887	20.4979	18.8572	-1.30544	2.64716	70.4702	4.67e-17	1.71e-16	-37.6022
ANKZF1	8.42845	9.22289	20.4947	19.6004	-1.49205	6.83597	387.682	2.65e-86	7.97e-85	-197.05
RPS15A	14.8868	16.3156	20.4725	19.3666	-0.66099	7.22242	80.6274	2.73e-19	1.11e-18	-42.7465
PRPF6	31.2815	33.2883	20.4706	20.5984	0.34456	6.59974	22.4064	2.21e-06	4.2e-06	13.0242
RRM1	38.5464	37.0815	20.462	20.1687	0.588274	7.1841	71.9405	2.22e-17	8.25e-17	38.3474
ATG5	17.4899	17.3342	20.4546	19.4884	-0.506091	6.51855	47.401	5.79e-12	1.59e-11	-25.8757
PIR	19.1384	20.8234	20.446	17.5903	-0.237541	5.91873	6.78482	0.00919361	0.0125914	-4.68925
ACSL4	37.7699	32.1318	20.4458	21.493	0.429445	7.75831	27.3984	1.66e-07	3.43e-07	15.6139
SPG20	13.0631	12.2429	20.433	19.3581	-0.961044	7.04427	170.926	4.64e-39	4.14e-38	-88.2653
ADK	23.9272	25.7824	20.4252	20.4301	-0.0252857	6.36451	0.112776	0.737006	0.76422	-0.30516
SSRP1	25.1612	24.4525	20.4132	20.7268	-0.0378035	7.46245	0.313948	0.575268	0.612682	-0.55292
NDUFAB1	25.8049	28.5325	20.4042	19.2962	0.144204	5.51873	2.75407	0.097007	0.117383	2.33297
PSMA3	29.5351	30.8981	20.3792	18.3435	0.333587	6.5491	18.1585	2.03e-05	3.61e-05	10.8036
C1orf54	36.0407	37.4212	20.3711	20.7811	0.52789	5.53869	41.535	1.16e-10	2.95e-10	22.8794
LSMD1	32.7821	38.6445	20.3455	21.2294	0.472375	6.04707	28.2716	1.05e-07	2.22e-07	16.0652
RAB11FIP5	10.168	10.4362	20.3364	20.4963	-1.29491	6.87109	337.163	2.65e-75	6.43e-74	-171.721
CDC42SE1	17.2176	16.4753	20.3362	20.8782	-0.59862	6.61905	67.6611	1.94e-16	6.87e-16	-36.1779
PSMC2	51.2034	53.6242	20.3168	19.7441	1.07941	7.24119	238.512	8.3e-54	1.19e-52	122.223
PIGK	22.2355	20.2413	20.3095	20.0293	-0.23341	7.14274	10.0886	0.00149193	0.00222554	-6.50769
STAT1	37.5839	34.8917	20.2717	21.2604	0.495458	7.69631	48.4071	3.46e-12	9.63e-12	26.3888
HAX1	37.1998	41.5737	20.2453	22.3024	0.580575	6.29671	48.5558	3.21e-12	8.94e-12	26.4647
NELFB	17.907	18.734	20.2245	19.5101	-0.425269	6.00097	29.5121	5.56e-08	1.19e-07	-16.7056
PRKAR1A	28.101	24.7808	20.2083	20.7753	0.0599878	7.61007	0.621651	0.430435	0.471064	0.84296
LRPAP1	18.0638	18.5976	20.2034	19.3253	-0.416921	7.69547	37.5233	9.03e-10	2.17e-09	-20.825
MTSS1L	4.71547	4.51472	20.2026	18.7845	-2.38669	6.31174	828.965	2.72e-182	4.62e-180	-418.07
YIPF3	19.1322	20.1155	20.1925	19.21	-0.314069	6.21951	16.707	4.36e-05	7.52e-05	-10.04
NDUFB10	24.3476	26.2372	20.1877	18.7106	0.0703084	4.87481	0.616523	0.432342	0.472976	0.838538
RGS3	7.72721	7.75089	20.1638	21.2898	-1.72925	7.98494	620.009	7.44e-137	5.55e-135	-313.447
QARS	26.2847	28.0938	20.1627	20.9585	0.0949886	7.05926	1.80341	0.179301	0.208852	1.71869
AK2	26.1732	27.0171	20.1615	19.9112	0.100317	7.33976	2.2008	0.137939	0.163458	1.98094
CIR1	12.3723	12.2195	20.1612	18.5124	-0.961497	6.00812	138.479	5.73e-32	3.96e-31	-71.9378
CUTC	26.2797	28.602	20.1565	18.7609	0.187302	5.68499	4.81178	0.0282658	0.0366658	3.5661
ABHD4	9.32042	9.95054	20.1506	18.1176	-1.29825	5.84655	219.812	9.94e-50	1.27e-48	-112.833
CLIP2	10.1004	9.90842	20.1239	20.2264	-1.31997	7.14779	360.451	2.25e-80	5.98e-79	-183.398
FLII	24.6315	25.4376	20.115	19.7392	0.0209459	7.47567	0.0967726	0.755738	0.781559	0.280061
RBBP7	24.982	25.8937	20.1136	20.3514	0.0221318	7.69399	0.109791	0.740382	0.767182	0.300589
CASC4	29.2551	25.9464	20.1082	20.7787	0.125334	7.67153	2.76209	0.0965221	0.116844	2.33798
LSM14A	18.4916	17.1469	20.1018	19.3949	-0.456326	6.79775	37.933	7.32e-10	1.77e-09	-21.035
THRAP3	21.7155	18.9637	20.0966	18.7946	-0.243111	6.86487	8.8464	0.00293668	0.00424606	-5.83048
ANAPC13	21.6791	22.7959	20.0156	21.0083	-0.191518	5.96234	5.89202	0.0152096	0.0203701	-4.18583
RAP2A	13.3287	11.1641	20.0137	19.699	-1.00495	6.8319	135.416	2.68e-31	1.82e-30	-70.3953
INTS10	9.38866	9.73172	20.0063	19.4709	-1.35415	7.01535	366.002	1.39e-81	3.81e-80	-186.181
PAIP1	19.8279	21.9154	19.9986	20.7364	-0.272954	6.43495	12.4722	0.000413054	0.000650728	-7.79193
LRP10	24.3221	23.2551	19.9913	20.2709	-0.0671187	7.58765	0.97297	0.323941	0.362974	-1.1272
GOT2	24.281	26.9954	19.972	19.8939	0.0547587	6.71527	0.528674	0.467165	0.507837	0.761073
HMGCS1	8.0308	6.68678	19.9672	16.0993	-1.60124	6.27316	208.388	3.09e-47	3.66e-46	-107.094
CDR2L	9.80383	10.234	19.9637	20.3962	-1.31829	6.10091	286.299	3.18e-64	6e-63	-146.207
MRPS23	28.5381	28.6744	19.9566	18.8111	0.253073	5.61429	9.45007	0.00211141	0.00309832	6.1604
PIM3	10.7905	11.5465	19.9232	19.844	-1.14037	5.60905	186.98	1.45e-42	1.47e-41	-96.3366
PPIAP22	38.7908	35.1607	19.923	23.2068	0.470906	4.14081	19.7899	8.64e-06	1.57e-05	11.6587
FNDC4	13.7897	14.6034	19.9043	20.4699	-0.815986	5.4268	94.3284	2.67e-22	1.25e-21	-49.6737
C20orf24	24.2645	23.332	19.8822	19.9619	-0.0515227	5.3497	0.379777	0.537722	0.576602	-0.620413
CFL2	19.0426	17.7875	19.8748	21.2771	-0.467807	6.43805	36.5105	1.52e-09	3.61e-09	-20.3056
MAFF	5.40739	5.34754	19.8507	18.691	-2.14958	5.59145	598.718	3.18e-132	2.14e-130	-302.784
OXSR1	13.1814	12.2485	19.811	19.0164	-0.918583	6.95028	155.256	1.23e-35	9.8e-35	-80.3828
DPM3	22.5889	26.0826	19.7962	20.5496	-0.0375251	4.08899	0.135955	0.712336	0.741398	-0.339206
CD58	30.6185	29.51	19.7957	17.7359	0.371454	5.71951	18.4388	1.75e-05	3.13e-05	10.9507
PRELID1	22.57	25.4026	19.7709	22.7132	-0.132625	5.7078	2.03012	0.154209	0.18147	-1.86945
SNRPE	27.6053	31.4779	19.7552	19.4601	0.282831	5.45966	10.0856	0.00149431	0.00222864	6.50609
TOP2A	44.7204	39.7084	19.7538	22.9116	0.677188	7.93205	63.9432	1.28e-15	4.33e-15	34.2915
CUL4A	19.8916	17.9716	19.7114	19.961	-0.375169	7.12123	25.5245	4.37e-07	8.78e-07	-14.6438
ERGIC1	24.9902	24.2464	19.6982	19.9071	0.00602785	8.59105	0.00836333	0.927134	0.936902	0.0756571
HGF	14.7686	12.722	19.6319	19.1198	-0.803121	7.5401	100.886	9.74e-24	4.83e-23	-52.9857
LINC00115	3.32847	3.57291	19.6161	20.0355	-2.83002	4.34979	764.885	2.33e-168	3.07e-166	-385.989
NDUFS8	19.799	23.3522	19.607	19.6135	-0.170716	6.84616	4.37337	0.0365048	0.0466932	-3.31031
CLTB	31.2047	33.3725	19.5912	19.2383	0.425506	5.99081	29.0068	7.21e-08	1.54e-07	16.4449
EFEMP2	20.3259	21.8535	19.578	19.4662	-0.19687	7.08266	7.80345	0.00521465	0.00733997	-5.25628
FIS1	25.3376	28.049	19.5765	20.8229	0.0940332	5.68211	1.20746	0.271836	0.308275	1.30256
FOPNL	19.1276	20.4885	19.5744	19.7318	-0.296905	5.87066	13.7974	0.000203623	0.000330191	-8.49924
SMC3	23.5811	22.6705	19.5593	19.2529	-0.0550763	6.79781	0.603418	0.437277	0.478021	-0.827188
VBP1	26.506	26.9098	19.5322	18.8988	0.166717	6.16416	4.85812	0.0275163	0.035747	3.59298
SRSF2	30.4365	30.9766	19.5218	20.8532	0.297149	6.54481	16.3238	5.34e-05	9.13e-05	9.83791
ALCAM	22.1762	18.654	19.5214	20.4533	-0.277026	7.48937	10.9345	0.000943912	0.00143353	-6.96548
TNIP2	16.0382	17.8124	19.513	19.1562	-0.500403	5.92733	36.8705	1.26e-09	3.01e-09	-20.4902
PHPT1	29.9842	32.9269	19.5101	19.2718	0.389531	5.87611	22.5603	2.04e-06	3.89e-06	13.1043
STARD7	23.6084	22.7113	19.5095	18.4326	-0.0203646	6.83639	0.0792202	0.778357	0.802479	-0.25057
CSAG1	15.3903	16.2499	19.4936	19.587	-0.612844	4.5964	48.8855	2.71e-12	7.59e-12	-26.6328
PXN	20.5778	20.4451	19.4638	19.6631	-0.239799	7.52929	12.9167	0.000325659	0.000518129	-8.02966
VDAC3	30.1552	31.4791	19.4595	18.3684	0.395854	6.56189	28.4992	9.37e-08	1.98e-07	16.1828
KIAA0907	14.8191	14.7859	19.4509	20.0991	-0.725835	6.93892	108.986	1.63e-25	8.74e-25	-57.0732
PLCG1	12.8848	13.0516	19.4389	18.7702	-0.867162	7.1807	157.139	4.77e-36	3.86e-35	-81.3303
MOAP1	13.7944	13.4691	19.4261	20.3048	-0.851163	5.75036	109.777	1.1e-25	5.91e-25	-57.4722
NMU	22.2177	24.8892	19.4234	19.1014	-0.0183105	4.66811	0.0408977	0.839735	0.858509	-0.174668
CDIPT	32.0433	34.5444	19.4009	18.532	0.503345	6.71198	46.0138	1.17e-11	3.17e-11	25.1678
TNPO3	15.3693	13.8272	19.388	19.5423	-0.722928	6.39324	83.0327	8.07e-20	3.36e-19	-43.9635
PPP6R1	16.104	16.5062	19.3853	19.2213	-0.551711	7.19485	65.5864	5.56e-16	1.92e-15	-35.1254
HYOU1	15.2741	14.2736	19.3595	19.5244	-0.704043	7.37155	99.9831	1.54e-23	7.58e-23	-52.5296
CLEC11A	36.2841	42.1726	19.3561	22.1782	0.609605	5.72478	40.0094	2.53e-10	6.28e-10	22.0986
PTPLAD1	43.0507	41.5642	19.3476	18.5427	0.850911	7.34651	148.248	4.19e-34	3.15e-33	76.856
TBC1D23	9.73519	8.38239	19.3439	19.5022	-1.40809	6.56476	278.56	1.55e-62	2.78e-61	-142.324
TMEM233	21.6608	21.3891	19.3392	19.7313	-0.168065	5.37603	4.13161	0.0420892	0.0534796	-3.16796
MRPL14	27.5317	30.0027	19.3316	21.5735	0.184388	4.84205	3.99983	0.045505	0.0575425	3.08993
STXBP1	15.2718	14.933	19.3237	19.4587	-0.66865	6.71316	88.7718	4.43e-21	1.97e-20	-46.8657
SDHA	16.2238	16.5981	19.3218	19.2811	-0.542218	7.55001	65.6792	5.31e-16	1.84e-15	-35.1725
GTF2F2	9.25411	9.2686	19.3128	20.0117	-1.39407	5.70813	288.042	1.33e-64	2.53e-63	-147.082
EPHX1	40.4013	46.1988	19.3077	18.0037	0.906046	6.52506	118.43	1.4e-27	8.17e-27	61.8364
KDM1A	23.7279	23.6303	19.3044	19.3027	-0.0133583	7.16506	0.0387961	0.843853	0.861943	-0.169777
TRIM37	11.2256	11.2752	19.2997	18.7341	-1.06549	6.72037	220.825	5.97e-50	7.68e-49	-113.342
LITAF	10.4979	10.3583	19.2814	19.2772	-1.19463	6.5049	266.122	7.95e-60	1.33e-58	-136.082
OCIAD1	36.7178	36.8096	19.281	19.8974	0.600193	7.31734	78.151	9.55e-19	3.79e-18	41.493
UAP1L1	9.28168	9.45809	19.274	19.1464	-1.34391	6.60279	341.912	2.45e-76	6.04e-75	-174.102
TCEA1P2	9.6051	12.1337	19.2661	24.149	-1.30555	4.29494	105.08	1.17e-24	6.07e-24	-55.1023
MICU1	25.9217	25.0498	19.2649	18.5725	0.121729	6.84663	2.93927	0.0864497	0.10542	2.44819
AMFR	25.7519	24.7992	19.2575	18.6006	0.109019	7.28003	2.47462	0.115698	0.138558	2.15678
LINC00938	8.81273	8.83304	19.2474	18.1197	-1.39071	5.18309	248.263	6.21e-56	9.33e-55	-127.119
SRP72	13.4001	13.4518	19.2469	19.5652	-0.839533	6.60123	137.167	1.11e-31	7.59e-31	-71.277
GATAD1	11.9163	11.4526	19.2363	18.8728	-1.0136	6.55142	189.221	4.7e-43	4.85e-42	-97.4632
LAYN	13.6641	14.7079	19.2318	16.9886	-0.660988	5.89639	56.3635	6.02e-14	1.85e-13	-30.4405
EFCAB14	21.6012	19.6887	19.2216	19.5177	-0.215857	7.33552	8.84386	0.00294077	0.00425144	-5.82908
BNIP1	6.07795	6.24581	19.2065	17.63	-1.88803	5.28869	426.093	1.15e-94	4.07e-93	-216.302
TP53INP2	22.8941	22.3256	19.1962	18.3032	-0.0381163	6.74879	0.28113	0.595961	0.632259	-0.517579
BTBD1	24.9141	23.3753	19.1882	19.9509	-0.00475106	6.80517	0.00426325	0.94794	0.95577	-0.0534638
RIOK3	7.58982	7.08107	19.1745	19.0811	-1.69064	6.51462	482.68	5.58e-107	2.52e-105	-244.657
TPX2	44.1085	42.5261	19.1711	20.9922	0.801321	7.08683	118.93	1.08e-27	6.37e-27	62.0883
EREG	45.6906	37.4428	19.1695	19.1051	0.811409	7.69535	84.9331	3.09e-20	1.31e-19	44.9247
UQCC1	14.5266	15.7137	19.1639	19.1032	-0.647933	7.21691	84.0777	4.76e-20	2e-19	-44.4921
EIF3D	23.4215	23.4799	19.1542	19.2555	-0.0199415	6.73403	0.0811659	0.775724	0.799987	-0.253959
RAB12	18.6083	17.85	19.1484	17.9072	-0.331697	5.81557	16.225	5.62e-05	9.6e-05	-9.78578
CAPN7	7.20268	6.96528	19.1431	18.5738	-1.72066	6.558	521.285	2.22e-115	1.14e-113	-263.999
MIR24-2	22.1693	27.1021	19.1276	21.2413	-0.0207392	5.66792	0.0429467	0.835826	0.854985	-0.179335
AGTRAP	19.1304	21.6759	19.1246	19.4813	-0.228363	5.90053	7.32147	0.00681358	0.00945452	-4.98884
BSDC1	12.2151	12.0405	19.1171	18.9266	-0.957428	6.95616	188.996	5.27e-43	5.43e-42	-97.35
STK24	14.953	14.9706	19.1104	18.7882	-0.649009	7.17363	90.2625	2.09e-21	9.38e-21	-47.6192
PIM1	2.73758	2.85559	19.095	18.6901	-3.06405	5.43036	1084.64	7.19e-238	2.59e-235	-546.043
PCBP2	16.3783	18.0905	19.0701	18.909	-0.448286	7.56813	39.4184	3.42e-10	8.44e-10	-21.796
ARPP19	20.2552	19.941	19.0498	19.232	-0.237645	7.39392	12.4874	0.000409705	0.000646071	-7.80007
RNF7	19.4413	20.3243	19.0422	18.9073	-0.240798	6.2436	10.3392	0.00130232	0.00195156	-6.64361
FAM120A	20.5503	18.0114	19.0359	19.7973	-0.317811	7.45286	16.8424	4.06e-05	7.03e-05	-10.1113
PSMD1	40.7488	39.0609	19.0307	19.3546	0.748042	7.50865	119.088	1e-27	5.89e-27	62.1678
APRT	31.4086	37.3565	19.0234	19.9716	0.510013	5.87171	30.7222	2.98e-08	6.48e-08	17.3297
WDR1	34.3285	34.8383	19.0128	19.2698	0.545277	7.98187	67.9483	1.68e-16	5.96e-16	36.3235
SLC39A13	17.2297	18.4195	19.0072	19.7488	-0.428696	6.73081	34.8258	3.61e-09	8.36e-09	-19.4408
WARS	20.1246	19.6806	18.9959	18.2372	-0.211793	7.24149	9.391	0.00218053	0.00319721	-6.12819
COPS8	22.2702	22.3849	18.9771	19.4129	-0.0899581	6.92185	1.70609	0.191493	0.2223	-1.6529
RUSC2	10.4298	10.3586	18.9696	17.0096	-1.09975	6.68495	197.056	9.17e-45	9.95e-44	-101.4
HSD17B4	22.7778	22.6033	18.9631	18.2482	-0.0218407	7.70299	0.104847	0.746089	0.772553	-0.292911
NOB1	8.74683	9.50861	18.9613	17.8119	-1.31877	5.22476	213.948	1.89e-48	2.31e-47	-109.887
OSTF1	39.3271	41.5712	18.954	20.1324	0.741451	5.55745	77.8457	1.11e-18	4.4e-18	41.3385
ZC3H12A	17.4704	19.0219	18.9517	17.0713	-0.289962	6.13161	11.9234	0.000554319	0.000861969	-7.49777
ITGAX	8.23358	8.14469	18.9471	17.5079	-1.4626	6.79621	376.96	5.71e-84	1.67e-82	-191.674
HCN2	10.4229	10.9385	18.9464	18.5708	-1.1208	6.00064	201.796	8.47e-46	9.6e-45	-103.782
WASL	13.6563	11.7904	18.9352	20.6142	-0.943697	6.51479	118.485	1.36e-27	7.95e-27	-61.8637
ZNF581	4.32468	5.27187	18.9225	17.7423	-2.24225	4.72142	464.69	4.58e-103	1.89e-101	-235.644
DPYSL3	43.2994	41.3611	18.9221	18.4591	0.871307	8.02302	161.887	4.38e-37	3.67e-36	83.7188
TMUB1	20.451	22.2134	18.8936	19.5604	-0.158265	5.64912	3.61587	0.0572308	0.0714345	-2.86066
PID1	18.1987	18.6677	18.8844	18.5905	-0.331838	6.27894	20.0091	7.71e-06	1.41e-05	-11.7733
NAP1L4	28.7923	28.0238	18.8792	18.5492	0.294063	7.21201	18.3887	1.8e-05	3.21e-05	10.9245
FUBP1	11.2794	9.8059	18.8735	18.6005	-1.13745	6.72464	193.699	4.95e-44	5.29e-43	-99.7134
IQCG	6.95641	7.43297	18.8591	17.5328	-1.64702	6.94345	471.361	1.62e-104	6.88e-103	-238.986
PLXNA3	11.2538	12.2813	18.857	19.5704	-1.01554	7.21948	197.128	8.84e-45	9.6e-44	-101.437
SLC25A28	21.744	24.4913	18.8569	17.9406	0.0207912	5.47862	0.0551624	0.814312	0.835756	0.205412
ZFAND2A	2.92479	3.08545	18.8356	18.9434	-2.95992	5.05555	962.652	2.36e-211	6e-209	-484.988
IGF2BP2	22.2651	21.2401	18.8313	19.8255	-0.137376	6.90346	3.68776	0.0548131	0.0686431	-2.90383
NSMAF	12.2846	11.6906	18.8226	17.7025	-0.91549	6.8812	154.712	1.62e-35	1.28e-34	-80.109
NUSAP1	44.1643	45.6791	18.818	20.6913	0.877342	6.78628	137.662	8.64e-32	5.94e-31	71.5263
TPM1	24.292	24.3253	18.8179	20.0623	0.0144771	7.82854	0.0451923	0.831651	0.85154	0.184343
IDI1	9.68476	9.40567	18.8053	16.5612	-1.19792	5.96828	187.357	1.2e-42	1.22e-41	-96.526
PHB2	25.4931	27.6159	18.8045	18.8211	0.188939	6.11105	5.83961	0.0156693	0.0209648	4.15605
TIPRL	17.8468	16.3959	18.7969	18.4128	-0.427878	5.33632	24.2334	8.53e-07	1.68e-06	-13.974
SLC25A6	5.91011	5.38014	18.7926	18.7225	-2.04018	5.11142	487.55	4.86e-108	2.23e-106	-247.097
IDH2	23.7993	25.4481	18.7843	20.4904	0.0184711	6.25208	0.0544553	0.815484	0.836785	0.203973
DDIT4	12.9183	12.6672	18.7453	19.1973	-0.876424	5.37273	109.565	1.22e-25	6.56e-25	-57.3652
APOA1BP	32.1123	36.5094	18.7432	19.0417	0.552475	5.95057	42.4395	7.29e-11	1.88e-10	23.3419
CBX4	6.48155	6.3941	18.7264	18.1974	-1.82799	5.5467	459.416	6.44e-102	2.6e-100	-233.001
OSGIN2	9.32769	8.42391	18.7038	18.0654	-1.35849	6.35994	281.839	2.98e-63	5.48e-62	-143.969
LGMN	13.2229	13.5193	18.7033	18.4117	-0.781077	6.2923	110.054	9.53e-26	5.16e-25	-57.6122
HIST1H2BK	107.24	117.201	18.7019	18.084	2.30042	5.94255	699.87	3.19e-154	3.37e-152	353.438
USP39	17.1615	17.8785	18.6985	17.7988	-0.367143	6.45346	24.3411	8.07e-07	1.59e-06	-14.0299
NFE2L2	11.4254	11.8266	18.6936	18.7026	-0.993704	6.831	198.85	3.72e-45	4.09e-44	-102.302
ZCRB1	25.1576	25.8336	18.683	19.4649	0.11062	6.05619	2.0716	0.150064	0.177002	1.89669
SMIM20	20.4599	20.7493	18.6763	17.7993	-0.132351	5.02327	2.39052	0.122073	0.145685	-2.10314
NUCKS1	32.0193	27.4073	18.6759	19.2033	0.342041	7.59433	18.0483	2.15e-05	3.81e-05	10.7457
PAF1	32.7951	34.0313	18.6711	19.1504	0.51309	6.39165	48.5103	3.29e-12	9.15e-12	26.4415
PDHA1	20.2578	22.2006	18.6537	18.9316	-0.132401	6.79165	3.25321	0.0712836	0.087832	-2.64109
RAB34	32.7171	35.4687	18.647	19.027	0.547651	6.72851	55.6693	8.57e-14	2.61e-13	30.0874
NEU1	11.0359	11.6149	18.6319	19.018	-1.04122	6.53492	200.263	1.83e-45	2.04e-44	-103.012
CUL4B	15.6055	14.9887	18.6159	18.2398	-0.576693	7.21295	69.0665	9.52e-17	3.43e-16	-36.8906
RTCA	23.9463	24.7085	18.6046	18.5781	0.0797531	6.3146	1.17106	0.279183	0.316243	1.27589
POMGNT1	28.1545	29.6904	18.5992	19.3393	0.300388	7.53019	19.2231	1.16e-05	2.1e-05	11.3619
METTL9	20.0431	20.0196	18.5987	19.2439	-0.225766	7.4069	11.2103	0.000813456	0.00124333	-7.11422
RP11-82L18.2	13.5457	17.266	18.5882	19.7477	-0.623533	4.49211	32.3815	1.27e-08	2.83e-08	-18.1842
DUSP5	14.0716	14.9509	18.5746	18.9043	-0.677069	5.77311	69.9211	6.17e-17	2.23e-16	-37.3239
TXNL4A	20.9031	23.0663	18.5728	19.331	-0.0940562	6.32104	1.44842	0.228782	0.262636	-1.47498
CLPTM1	22.2458	23.1421	18.5682	18.6133	-0.0204796	7.04921	0.088683	0.765858	0.790883	-0.266758
DNAJB2	8.23285	9.50702	18.5525	17.7625	-1.34209	6.67818	267.712	3.58e-60	6.03e-59	-136.881
MAN1A1	30.2534	26.1652	18.521	18.3485	0.305958	7.28529	14.815	0.000118589	0.000196289	9.03984
ICAM5	1.75646	1.91418	18.5201	17.4261	-3.59981	5.70128	1380.96	2.88e-302	2.66e-299	-694.323
RP11-589P10.5	4.76868	5.97082	18.5118	16.0071	-1.99259	2.33451	124.95	5.22e-29	3.23e-28	-65.1227
KDM5C	14.648	14.4441	18.4994	17.9568	-0.633675	7.48741	87.1943	9.84e-21	4.28e-20	-46.0682
SLC25A1	15.9655	17.8208	18.4931	17.914	-0.416244	5.51182	23.028	1.6e-06	3.07e-06	-13.3477
MAN2B1	13.7049	14.1084	18.4832	17.4355	-0.6773	6.74717	86.8529	1.17e-20	5.08e-20	-45.8956
MATR3	15.8122	14.1387	18.4681	17.8366	-0.585458	8.25159	62.2052	3.09e-15	1.02e-14	-33.4091
TAF9	20.4357	21.187	18.4597	18.7845	-0.147787	6.62241	4.28481	0.0384545	0.0490637	-3.25828
DCAF13	11.9359	12.0979	18.4561	18.7815	-0.93977	6.91198	182.582	1.32e-41	1.3e-40	-94.126
HABP4	10.4264	11.3296	18.4495	17.4003	-1.029	6.21656	164.984	9.22e-38	7.86e-37	-85.2765
NDUFS6	30.1707	34.9684	18.434	19.5976	0.468094	5.49632	25.875	3.64e-07	7.37e-07	14.8254
AC013394.2	4.22766	4.47169	18.4197	17.8747	-2.36897	6.04363	812.203	1.2e-178	1.91e-176	-409.678
AKR1A1	18.4428	20.4543	18.4194	19.5203	-0.272212	6.21485	11.4589	0.000711515	0.00109454	-7.24811
SUPT5H	11.6702	11.8734	18.4177	18.5921	-0.960682	7.29626	199.429	2.78e-45	3.09e-44	-102.593
GSS	48.8916	52.1291	18.4175	19.2179	1.11636	6.56854	221.895	3.49e-50	4.51e-49	113.879
LACTB	8.56798	8.41119	18.364	18.7251	-1.43518	5.71628	305.778	1.82e-68	3.78e-67	-155.979
PDE4DIP	11.2822	9.94946	18.3459	18.0589	-1.08573	9.02494	206.391	8.42e-47	9.87e-46	-106.091
DENND5A	15.2155	14.1331	18.3239	17.482	-0.594945	7.46365	68.3746	1.35e-16	4.83e-16	-36.5397
QPCTL	10.5902	10.7728	18.2967	18.2953	-1.08451	5.46677	171.097	4.26e-39	3.81e-38	-88.3511
TMEM258	12.4482	13.8583	18.265	17.5254	-0.752621	5.90805	80.6248	2.73e-19	1.11e-18	-42.7451
NUDT5	35.6683	36.2753	18.2562	19.1254	0.636514	7.34777	86.5248	1.38e-20	5.97e-20	45.7296
RING1	14.2695	15.764	18.239	17.6547	-0.565593	5.22782	40.9965	1.52e-10	3.85e-10	-22.6039
BCAT1	15.0656	13.1655	18.2381	18.067	-0.670677	7.71819	75.4682	3.71e-18	1.43e-17	-40.1346
BHMT2	18.6019	18.0917	18.2373	15.0513	-0.16811	6.1027	3.23445	0.0721044	0.0887619	-2.62964
RDH11	22.1247	21.8376	18.2362	16.4765	0.0324401	7.05763	0.190662	0.662366	0.694873	0.411937
TMF1	9.0653	7.44911	18.2275	18.453	-1.45888	6.91584	265.621	1.02e-59	1.7e-58	-135.831
IDS	24.8833	22.8009	18.1993	18.2313	0.080472	8.07753	1.29446	0.255228	0.290803	1.3656
OGFR	14.4626	15.8612	18.1966	16.7985	-0.515249	6.58646	42.9088	5.74e-11	1.48e-10	-23.5818
NDUFB3	57.5582	67.0225	18.196	18.749	1.44523	5.70216	243.729	6.05e-55	8.89e-54	124.842
HIBADH	27.3749	28.3715	18.1901	18.216	0.306491	6.01947	15.8772	6.76e-05	0.00011459	9.60206
SIKE1	13.9731	12.5535	18.1885	17.8613	-0.750443	6.86332	96.5616	8.65e-23	4.14e-22	-50.8018
ARF5	34.1356	37.907	18.1857	19.0605	0.643561	5.93831	59.6052	1.16e-14	3.7e-14	32.0884
PERP	21.1938	21.1944	18.1762	18.8359	-0.112335	6.71553	2.52603	0.111982	0.134434	-2.18942
SPTAN1	24.1366	23.3375	18.1633	17.8561	0.0903016	8.1301	1.82304	0.176952	0.206344	1.73188
ARF6	19.1438	20.0678	18.1618	18.0515	-0.193479	5.20715	5.22167	0.0223071	0.0292861	-3.80285
EIF3F	10.7588	11.9527	18.1588	17.5654	-0.961909	7.45325	172.205	2.44e-39	2.2e-38	-88.9083
EMC2	16.7198	18.2894	18.1363	17.3973	-0.329902	6.36902	18.1238	2.07e-05	3.67e-05	-10.7854
PREPL	16.1516	14.8189	18.1343	18.5039	-0.550296	7.43074	58.6924	1.84e-14	5.82e-14	-31.6245
BCL3	13.1313	15.3231	18.1218	17.98	-0.651892	6.03735	56.6209	5.28e-14	1.63e-13	-30.5714
ARL4D	18.6352	18.5873	18.1153	17.7929	-0.256325	5.19211	9.26068	0.00234126	0.00342269	-6.05706
DDX1	29.1488	30.0762	18.1046	18.7426	0.376568	6.78768	28.509	9.33e-08	1.97e-07	16.1878
RPE	22.8051	20.9913	18.0998	19.1103	-0.0726168	6.14396	0.817525	0.365905	0.405755	-1.00538
BACE2	10.9926	11.5005	18.0943	17.3471	-0.964256	7.46861	192.933	7.28e-44	7.72e-43	-99.3285
CPNE7	18.2057	21.0575	18.0827	19.9399	-0.261833	6.18268	8.89237	0.00286365	0.00414776	-5.85566
PAPOLA	17.304	16.7742	18.0811	17.5934	-0.374137	8.11414	31.0097	2.57e-08	5.62e-08	-17.4778
PAN2	16.6329	15.869	18.0744	18.1751	-0.465421	7.2881	45.4202	1.59e-11	4.27e-11	-24.8648
EIF3M	14.8255	15.3332	18.0597	17.4279	-0.543015	7.2543	62.0497	3.35e-15	1.1e-14	-33.3301
RP11-395G23.3	7.66087	8.63157	18.0585	18.2099	-1.46266	4.58807	245.16	2.95e-55	4.37e-54	-125.561
HMGN1	29.3713	30.1003	18.0552	18.8211	0.381455	7.21846	30.9264	2.68e-08	5.86e-08	17.4349
TAX1BP1	19.1033	18.3903	18.043	17.9372	-0.248584	7.62147	13.4966	0.000238991	0.000384881	-8.33909
CTNND1	19.1705	18.0309	18.0362	17.6748	-0.249019	7.63908	12.8823	0.000331711	0.00052736	-8.01125
CXCL3	21.6576	21.384	18.0211	17.9644	-0.0497896	5.75521	0.392723	0.530872	0.570084	-0.633235
PAICS	29.1664	29.9061	18.0196	18.2888	0.394053	6.9564	32.6795	1.09e-08	2.44e-08	18.3374
USP22	16.9223	15.4031	18.0093	18.3112	-0.47595	7.18771	42.1239	8.57e-11	2.2e-10	-23.1805
WDR26	18.6682	17.1384	18.0084	17.8797	-0.311194	7.86598	19.2578	1.14e-05	2.06e-05	-11.3801
C5orf45	6.67072	6.89798	18.0045	17.7377	-1.70554	7.20406	586.53	1.42e-129	9.31e-128	-296.679
SEC23A	13.0256	11.1703	18.0033	18.5265	-0.901974	7.4384	124.954	5.21e-29	3.22e-28	-65.1245
SRP54	15.2085	14.9989	17.9901	18.5719	-0.583407	6.34625	62.193	3.11e-15	1.03e-14	-33.4029
UBAP2L	9.99523	9.99589	17.9831	17.5252	-1.13696	7.05246	265.733	9.66e-60	1.61e-58	-135.887
C4orf3	27.6374	28.4443	17.9753	16.7215	0.384252	6.11233	23.8506	1.04e-06	2.04e-06	13.7752
PITPNM1	12.1899	13.0385	17.9712	18.6415	-0.845449	6.97668	139.754	3.01e-32	2.1e-31	-72.5796
RRAGD	7.48976	8.44912	17.9399	17.8606	-1.47578	6.40491	336.01	4.72e-75	1.14e-73	-171.142
ZFAND6	20.1952	19.1863	17.9388	17.6384	-0.161474	6.87176	5.16292	0.0230741	0.0302393	-3.76904
SCAF4	8.57266	8.49684	17.9328	17.1689	-1.3483	6.62764	334.015	1.28e-74	3.07e-73	-170.142
CALM1	48.2044	49.0659	17.9231	18.509	1.10871	8.2508	274.884	9.78e-62	1.72e-60	140.48
ARL4C	14.1823	14.1915	17.9175	17.7369	-0.637653	6.33684	74.9884	4.73e-18	1.82e-17	-39.8916
UGCG	11.0613	11.4543	17.9048	16.2596	-0.910026	6.37357	131.838	1.62e-30	1.07e-29	-68.5932
HNRNPR	19.2161	17.9961	17.9031	17.8472	-0.250136	7.61551	12.9748	0.000315712	0.000502953	-8.06068
TNFRSF12A	34.4078	36.5402	17.899	19.9352	0.599224	5.91667	50.6781	1.09e-12	3.1e-12	27.5464
HLA-DPB1	10.2661	10.5676	17.8968	17.2129	-1.06122	5.67145	166.511	4.28e-38	3.69e-37	-86.0449
RP11-466H18.1	13.7341	13.1831	17.8834	17.3509	-0.696504	2.65083	24.789	6.4e-07	1.27e-06	-14.2624
FOSL2	14.8095	14.2238	17.8698	17.491	-0.592505	7.17644	72.5348	1.64e-17	6.14e-17	-38.6486
ADAR	20.5588	19.2213	17.8691	17.3206	-0.131126	7.59376	3.48428	0.0619542	0.0769659	-2.78136
DAPK3	9.69888	11.138	17.8512	18.7319	-1.12028	6.02204	168.856	1.32e-38	1.15e-37	-87.2241
TOMM40	17.0256	18.9515	17.847	18.2642	-0.313653	6.33509	16.0011	6.33e-05	0.000107602	-9.66756
DVL3	22.0867	21.5197	17.8423	17.0937	0.0116546	7.19626	0.0281418	0.866776	0.883158	0.142975
PRKACA	37.5704	38.1627	17.8279	17.6565	0.785551	7.67211	137.617	8.84e-32	6.07e-31	71.5038
TSPAN4	30.7446	32.9746	17.8159	17.157	0.557089	7.43779	62.9253	2.15e-15	7.15e-15	33.7747
APH1A	30.1331	30.0615	17.7951	18.9587	0.403838	6.66852	31.0372	2.53e-08	5.54e-08	17.4919
OTUD5	15.9562	17.0487	17.7715	17.9007	-0.420349	6.15315	29.8971	4.56e-08	9.82e-08	-16.9043
IFITM2	20.5681	24.7618	17.7643	15.5848	0.133719	4.97163	1.63621	0.200846	0.232427	1.60521
GALNT2	24.3324	22.0152	17.7565	18.0685	0.0637058	7.64218	0.766945	0.381164	0.421388	0.964526
RALB	35.9012	36.1031	17.7518	19.7872	0.63193	6.58133	67.5091	2.1e-16	7.4e-16	36.1008
DNAJB9	5.31919	4.95153	17.7485	17.377	-2.08189	5.40133	540.989	1.15e-119	6.19e-118	-273.869
PSME2	26.3072	28.5948	17.7255	16.0343	0.392905	6.58617	24.3081	8.21e-07	1.62e-06	14.0128
HDGFRP2	21.569	23.4645	17.7004	18.4071	0.0105047	6.74395	0.0203131	0.886666	0.900877	0.120287
SLC35D2	14.991	16.3274	17.6637	17.7245	-0.484526	5.51406	33.1099	8.71e-09	1.97e-08	-18.5589
MEF2D	6.01821	6.01972	17.66	17.293	-1.84595	6.61563	618.892	1.3e-136	9.57e-135	-312.887
RP11-59E19.4	0.916596	0.932279	17.6536	17.795	-4.56603	3.54687	1002.54	5.04e-220	1.46e-217	-504.951
POLR2E	21.6638	23.3159	17.6509	17.3206	0.054742	6.61064	0.553582	0.456858	0.497585	0.783383
SNORD59A	1.78172	3.56299	17.6375	18.8484	-3.06706	0.0595934	69.9789	5.99e-17	2.17e-16	-37.3531
KIAA0368	15.3493	14.7002	17.6312	16.2559	-0.481595	7.3924	44.1446	3.05e-11	8.03e-11	-24.2133
HLA-DPA1	10.4473	11.4557	17.6221	16.2383	-0.936998	6.67044	141.752	1.1e-32	7.81e-32	-73.5856
CTSS	41.9839	41.2459	17.6214	18.3226	0.903393	7.22704	170.515	5.71e-39	5.06e-38	88.0584
FRG1B	16.1089	14.5978	17.5996	16.8386	-0.473519	5.16254	27.697	1.42e-07	2.96e-07	-15.7682
AAGAB	19.1659	18.235	17.5986	16.6219	-0.179966	6.40343	5.57434	0.0182256	0.0241661	-4.00493
NRAS	30.0481	28.3427	17.5843	19.0029	0.366656	7.00029	24.8155	6.31e-07	1.25e-06	14.2761
C8orf33	13.9986	14.6522	17.5808	18.6646	-0.647223	6.10716	68.6096	1.2e-16	4.3e-16	-36.6589
CKAP5	25.7374	22.9892	17.5779	18.0716	0.143061	7.77741	3.71089	0.0540586	0.0677326	2.91769
KIAA2013	21.4562	23.1514	17.5727	17.8504	0.0243582	6.33269	0.103509	0.747659	0.773854	0.290808
ALDH1A3	14.1103	13.1161	17.5417	19.0326	-0.733533	6.85754	93.334	4.42e-22	2.05e-21	-49.1713
COMMD7	22.7512	23.6925	17.5355	17.5988	0.0944006	6.00867	1.50008	0.220659	0.253943	1.51114
FASN	10.7004	10.6925	17.5311	16.7972	-0.990473	7.30941	204.384	2.31e-46	2.67e-45	-105.083
CSNK2A2	11.3933	12.0613	17.4972	16.4295	-0.840947	6.96962	133.182	8.25e-31	5.48e-30	-69.2702
PLK2	4.79088	4.54089	17.4741	17.3603	-2.20822	6.11425	733.152	1.85e-161	2.2e-159	-370.102
GRB2	18.9083	17.0476	17.4726	17.7346	-0.277454	6.70087	13.1088	0.000293913	0.000470101	-8.13223
NDUFV1	23.1239	24.8967	17.465	18.2438	0.11922	6.73269	2.65217	0.103409	0.12472	2.26907
ZBTB43	2.98855	2.67023	17.4546	17.8006	-2.94699	6.59196	1231.03	1.1e-269	6.03e-267	-619.297
HNRNPL	17.7682	18.618	17.4483	17.7596	-0.26068	7.24095	14.4915	0.000140795	0.000231642	-8.86821
SZRD1	19.5794	20.4519	17.443	16.6984	-0.0787434	6.75954	1.2041	0.272505	0.308963	-1.3001
DDX39A	23.5001	26.869	17.3866	18.4752	0.181832	6.65529	5.11914	0.0236634	0.0309813	3.74383
ESYT1	25.3333	26.4669	17.3785	18.8122	0.209343	7.1964	8.59321	0.00337418	0.00484684	5.6916
JOSD2	11.6305	12.7453	17.3734	15.971	-0.760631	4.78263	68.2144	1.47e-16	5.23e-16	-36.4585
CCNB1	62.8404	66.8318	17.3648	19.3883	1.51105	6.95612	379.931	1.29e-84	3.82e-83	193.164
TESK1	11.5799	12.2731	17.3619	17.2194	-0.844061	5.9006	112.246	3.16e-26	1.73e-25	-58.7179
HMGCR	7.83574	6.64994	17.3415	14.6975	-1.45327	6.54184	214.813	1.22e-48	1.5e-47	-110.322
AVPI1	6.9823	8.36156	17.3141	17.1193	-1.4745	4.54722	218.682	1.75e-49	2.22e-48	-112.265
SLU7	16.3302	15.9232	17.3095	16.5385	-0.377801	6.7057	27.365	1.68e-07	3.49e-07	-15.5966
CBX1	26.1106	27.2827	17.3038	17.9079	0.292499	6.37486	15.5824	7.9e-05	0.000132989	9.44623
GDE1	18.7603	17.9931	17.3018	18.2553	-0.260105	6.62756	12.5638	0.000393282	0.000621301	-7.84098
HSPA6	1.45113	1.2848	17.2944	21.372	-4.12763	5.21171	1066.73	5.63e-234	1.89e-231	-537.077
SNRPB	23.4267	26.9243	17.2904	16.9857	0.246288	5.5503	7.61392	0.00579193	0.00811315	5.15129
MTA2	26.5958	27.3385	17.2533	17.7007	0.317644	6.83356	20.7022	5.37e-06	9.92e-06	12.1355
TSPO	17.5696	21.1939	17.2494	17.888	-0.166687	5.05141	2.88732	0.0892793	0.108557	-2.41599
C8orf4	18.2002	18.4137	17.249	17.8183	-0.245728	5.34885	8.75655	0.00308492	0.00444993	-5.78123
HPCAL1	38.0753	41.285	17.2448	17.7871	0.871516	7.59402	152.572	4.75e-35	3.71e-34	79.0318
STAC	13.6468	13.3308	17.2265	16.8851	-0.646609	6.39682	76.7578	1.93e-18	7.54e-18	-40.7877
C16orf58	10.3872	10.9808	17.2242	17.5544	-1.01089	6.01689	165.429	7.37e-38	6.3e-37	-85.5008
GPI	23.7507	25.9243	17.219	16.1163	0.26698	7.84509	13.5886	0.000227565	0.00036708	8.38808
RAB31	21.7353	20.4281	17.2159	17.2229	-0.0160064	7.03646	0.0510381	0.821267	0.842309	-0.196907
ARMCX2	27.3742	28.0246	17.2139	18.0814	0.342374	6.62539	22.5355	2.06e-06	3.94e-06	13.0914
CCNB1IP1	2.92995	3.42915	17.2135	16.0168	-2.69402	5.59351	751.508	1.89e-165	2.4e-163	-379.292
ATP6V1B2	9.27697	9.25136	17.2038	17.9345	-1.23129	7.07047	308.218	5.34e-69	1.13e-67	-157.203
RAB11B	18.5797	19.6176	17.1846	17.1234	-0.153322	5.78795	3.66643	0.0555188	0.069462	-2.89103
IMMT	33.6833	33.572	17.1808	17.4516	0.649458	6.92543	88.1386	6.1e-21	2.69e-20	46.5456
UPF3A	18.286	19.8473	17.1795	17.2929	-0.162669	6.11312	4.32478	0.0375613	0.0479781	-3.28178
SNTA1	12.9111	14.4282	17.1793	17.198	-0.638809	5.50219	54.5597	1.51e-13	4.52e-13	-29.5228
DLGAP1-AS2	7.74785	8.68516	17.1594	16.8393	-1.35724	5.6862	244.576	3.95e-55	5.84e-54	-125.268
MRPL34	17.8587	20.2367	17.1438	17.7062	-0.179795	5.24566	3.99229	0.0457089	0.0577756	-3.08546
SAP30	12.2973	13.9455	17.1341	16.2794	-0.657079	4.62547	49.628	1.86e-12	5.25e-12	-27.0113
PRPF38B	21.6569	20.3481	17.1333	17.6217	-0.0345414	7.10122	0.237228	0.626216	0.661033	-0.46806
POLR2G	25.2416	27.2479	17.1258	17.8608	0.277095	5.67448	11.1496	0.000840478	0.00128145	7.08154
ETFA	21.0542	21.7147	17.1251	18.4827	-0.0435924	6.91906	0.369003	0.543548	0.582046	-0.609637
TMEM101	12.2057	12.5484	17.1069	16.7187	-0.758678	5.80529	90.1905	2.16e-21	9.72e-21	-47.5828
EMC3	24.8519	26.7781	17.1052	15.7447	0.343759	6.77183	20.3909	6.31e-06	1.16e-05	11.9729
KATNA1	13.3892	14.3344	17.1041	16.5624	-0.588567	5.43476	48.4749	3.35e-12	9.31e-12	-26.4234
STAM	12.5912	12.3357	17.0981	16.5452	-0.74077	5.9012	87.3289	9.19e-21	4.01e-20	-46.1362
CHCHD3	15.2549	16.0952	17.0729	16.5397	-0.408867	6.23073	28.8628	7.77e-08	1.65e-07	-16.3705
EIF5B	24.7514	25.5185	17.0707	17.148	0.246733	7.65937	13.6783	0.000216945	0.000350908	8.43587
MORF4L1P1	14.3616	13.9352	17.0448	17.9234	-0.613113	4.26415	43.4617	4.32e-11	1.13e-10	-23.8644
GPR176	14.3286	14.3039	17.0367	15.7708	-0.504699	6.61958	45.6847	1.39e-11	3.74e-11	-24.9998
HN1	27.8486	29.8734	17.0299	18.0189	0.411654	6.58817	30.3022	3.7e-08	8.01e-08	17.1132
IP6K2	15.9613	16.8527	17.0105	17.059	-0.362394	6.86836	26.5783	2.53e-07	5.18e-07	-15.1896
SIAH2	9.21561	10.1162	16.9985	16.6834	-1.10932	5.46974	165.309	7.83e-38	6.69e-37	-85.44
HSF1	11.702	13.1756	16.9935	16.674	-0.744933	6.51466	89.8485	2.57e-21	1.15e-20	-47.4099
GTPBP2	9.1732	9.48082	16.9794	14.9183	-1.08249	6.21556	163.013	2.49e-37	2.1e-36	-84.2851
PAPSS2	10.3309	10.0974	16.9778	17.9047	-1.0798	6.17897	194.235	3.78e-44	4.06e-43	-99.9828
SELM	7.06261	7.48493	16.9682	15.5132	-1.46729	5.59712	276.265	4.89e-62	8.7e-61	-141.172
PRRC1	10.2281	9.29826	16.9667	17.8769	-1.14321	7.30033	232.808	1.46e-52	2.02e-51	-119.359
TMEM120A	19.4425	21.9791	16.9635	18.6993	-0.0920724	5.56912	1.03331	0.309383	0.347812	-1.17318
MAX	12.2191	12.6645	16.9609	15.7213	-0.701716	6.32769	82.0866	1.3e-19	5.38e-19	-43.4848
HIATL1	20.311	20.2611	16.9576	17.2758	-0.0629566	6.29606	0.729946	0.392901	0.433132	-0.934199
INO80B	12.6599	13.7424	16.9541	17.48	-0.691329	5.55934	67.4986	2.11e-16	7.44e-16	-36.0955
TIMM10B	6.92717	6.98893	16.9312	16.324	-1.565	5.53817	342.881	1.5e-76	3.74e-75	-174.588
GOLPH3L	11.595	12.1824	16.9288	15.9504	-0.775986	5.89984	91.3501	1.2e-21	5.46e-21	-48.1689
USP14	21.3513	21.3166	16.9285	16.4283	0.0469735	7.12222	0.468772	0.493552	0.533968	0.706126
CRK	17.1057	15.1031	16.9234	16.6608	-0.368185	6.38871	20.4174	6.23e-06	1.15e-05	-11.9867
EHBP1L1	35.4327	32.9401	16.9144	17.9353	0.664497	7.69564	85.6307	2.17e-20	9.3e-20	45.2775
ASNSD1	15.6467	15.4922	16.9055	16.5897	-0.413386	5.6555	26.3176	2.9e-07	5.91e-07	-15.0546
RPL26L1	26.172	27.6752	16.8993	18.6507	0.29127	4.97743	10.6255	0.00111538	0.00168373	6.79856
RNU2-38P	3.00507	4.13144	16.8939	15.8185	-2.49731	0.0578746	53.8618	2.15e-13	6.38e-13	-29.1677
EIF2D	13.1295	13.4809	16.8908	16.3167	-0.627796	5.75093	60.6704	6.75e-15	2.19e-14	-32.6296
SMYD5	8.31718	10.0089	16.8896	15.8976	-1.14789	5.78323	144.78	2.4e-33	1.74e-32	-75.1104
ALDH9A1	15.2629	15.4342	16.8852	15.9171	-0.404029	6.02981	26.5076	2.63e-07	5.37e-07	-15.153
CXXC1	7.64275	8.60038	16.8543	16.7852	-1.35867	6.11402	269.821	1.24e-60	2.12e-59	-137.939
TMA7	21.5687	23.8849	16.8434	16.7848	0.126349	4.78401	2.00952	0.156315	0.183759	1.85588
[truncated: 12,772 more rows]
