# Supplementary material for: Dual targeting macrophages and microglia is a therapeutic vulnerability in models of PTEN-deficient glioblastoma
Source: J Clin Invest. 2024 Oct 1;134(22):e178628. doi: 10.1172/JCI178628 (PMC11563674; doi:10.1172/JCI178628)
Supplement: Supporting data values [file jci-134-178628-s220.xlsx]

## Sheet: Fig. 1C
OPC_like	NPC2	AC_like	pro_Glioma	IFN_Glioma	MES
0	0	0	0	0	0
0	0	0	0.002896	0	0
0	0	0.001882	0.007955	0	0
0	0	0.003414	0.008391	0	0.010711
0	0	0.003547	0.009055	0	0.015181
0.00147	0	0.006197	0.012893	0.003105	0.019811
0.002256	0	0.0078	0.014229	0.012044	0.01994
0.003125	0	0.008529	0.017602	0.012457	0.019978
0.005812	0.007492	0.013114	0.021683	0.025119	0.024547
0.008949	0.01422	0.01512	0.040709	0.027847	0.026873
0.009368	0.019976	0.020897	0.054787	0.091699	0.031394
0.016135	0.061844	0.022006	0.218222	0.172264	0.038646
0.022689	0.111454	0.187488	0.258606	0.292775	0.047661
0.126735		0.338621	0.582573	0.664782	0.0715
0.403427		0.48536			0.080899
					0.082383
					0.12156
					0.172571
					0.220931
					0.339014
					0.353492
					0.370376
					0.443387
					0.753939
					0.798406
					0.9084
					0.974304
					1.02139
					1.30919

## Sheet: Fig. 1D
BMDM	MONOCYTE	NEUTROPHIL	DC	MICOGLIA	GRANULOCYTE	EOSINOPHIL	IDC	T CD4 NAIVE	HSC	NAIVE T CELL	T CD8 ACTIVATED	B CELL	MAST CELL	NK CELL
3.07	2.49	1.97	1.96	1.88	1.84	1.66	1.55	1.53	1.27	1.12	-1.39331	-1.37071	-1.27533	-1.17398

## Sheet: Fig. 1F
Control	BAPN
0.666667	4.66667
1.33333	5.6
1	6

## Sheet: Fig. 1K
Days		Control	BAPN	anti-PD1	BAPN+anti-PD1
17-Mar-2023	16-Apr-2023	1
17-Mar-2023	16-Apr-2023	1
17-Mar-2023	17-Apr-2023	1
17-Mar-2023	18-Apr-2023	1
17-Mar-2023	19-Apr-2023	1
17-Mar-2023	18-Apr-2023		1
17-Mar-2023	20-Apr-2023		1
17-Mar-2023	21-Apr-2023		1
17-Mar-2023	25-Apr-2023		1
17-Mar-2023	26-Apr-2023		1
17-Mar-2023	16-Apr-2023			1
17-Mar-2023	18-Apr-2023			1
17-Mar-2023	20-Apr-2023			1
17-Mar-2023	23-Apr-2023			1
17-Mar-2023	25-Apr-2023			1
17-Mar-2023	23-Apr-2023				1
17-Mar-2023	25-Apr-2023				1
17-Mar-2023	29-Apr-2023				1
17-Mar-2023	30-Apr-2023				1
17-Mar-2023	1-May-2023				1

## Sheet: Fig. 1L
Days	Control	BAPN	anti-PD1	BAPN+anti-PD1
35	1
39	1
40	1
40	1
42	1
46	1
53	1
43		1
48		1
55		1
60		1
63		1
36			1
37			1
43			1
50			1
55			1
45			1
50			1
62			1
50				1
69				1
69				1
71				1
76				1
77				1
85				1
86				1

## Sheet: Fig. 2C
Microglia (%)	Macrophage/monocyte (%)
42.82	33.92
22.49	44.6
36.31	35.18
27.39	40.96
2.26	62.69
39.7	41.08
0	50.25
9.3	58.17
81.16	8.04
39.7	18.97
75.63	12.94
60.93	28.64
60.9	29.52
64.57	24.25
36.56	43.09
28.23	54.27
15.58	52.64
26.76	51.26
34.59	50.13
28.24	38.34
85.23	10.37
90.67	5.96
32.52	41.19
74.61	15.67
58.3	30.05
59.98	28.24
54.92	31.48
90.16	8.29
75.52	18.78
55.05	34.46
73.01	180.1
17.36	27.56
45.79	40.55
66.99	19.3
60.88	24.48
57.51	43
99.09	0
99	0.03
94.56	5.06
97.02	2.72

## Sheet: Fig. 3G
Control	BAPN
0.732283	3.09449
1.25197	3
1.01575	3.40157

## Sheet: Fig. 3J
Control	BAPN
0.998592	3.10282
0.877465	4.34366
1.12394	3.60563

## Sheet: Fig. 3L
Control	BAPN
73	78.4
64.8	87.8
66.4	82.3

## Sheet: Fig. 3N
Control	Lox-OE
0.982419	1.75234
1.20311	1.979
0.814472	1.6363

[truncated: 48 more sheets: Fig. 3O, Fig. 3P, Fig. 4A, Fig. 4B, Fig. 4D, Fig. 4E, Fig. 5A, Fig. 5C, Fig. 5E, Fig. 5F, Fig. 5H, Fig. 5J, Fig. 6B, Fig. 6D, Fig. 6F, Fig. 6G, Fig. 6H, Fig. 6I, Fig. 6J, Fig. S1A …]
